# Supplementary material for: Parental care shapes the evolution of molecular genetic variation
Source: Evol Lett. 2023 Sep 5;7(6):379–88. doi: 10.1093/evlett/qrad039 (PMC10693002; doi:10.1093/evlett/qrad039)
Supplement: qrad039_suppl_Supplementary_Table_S3 [file qrad039_suppl_supplementary_table_s3.zip]

Archive with 1 entries (1 files):
- qrad039_suppl_Supplementary_Table_S3.tsv
