# Supplementary material for: Parental care shapes the evolution of molecular genetic variation
Source: Evol Lett. 2023 Sep 5;7(6):379–88. doi: 10.1093/evlett/qrad039 (PMC10693002; doi:10.1093/evlett/qrad039)
Supplement: qrad039_suppl_Supplementary_Table_S3 [file qrad039_suppl_supplementary_table_s3.zip › qrad039_suppl_Supplementary_Table_S3.tsv]

contig	geneID	gene_name	Avg_product_score	Rank	num_windows	Category
NW_017100085.1	LOC108567163	leucine-rich repeats and immunoglobulin-like domains protein 1	107589.7707	1	5
NW_017100099.1	LOC108567943	orexin receptor type 2-like	107047.1221	2	1	feeding, metabolism, brain
NW_017096986.1	Trnap-ugg-5	Trnap-ugg-5	105223.7294	3	2	gene expression
NW_017098054.1	LOC108561583	angiotensin-converting enzyme	102946.589	4	5	immune-related, metabolism, hormone-related
NW_017095724.1	LOC108561226	rho-related BTB domain-containing protein 1	97297.19163	5	1	transcription factor
NW_017099985.1	LOC108566512	uncharacterized protein LOC108566512	88613.67131	6	1
NW_017096930.1	LOC108558527	leucine-rich repeat and transmembrane domain-containing protein 1-like	76584.99952	7	5
NW_017098422.1	LOC108562388	cyclic nucleotide-gated cation channel subunit A	73244.17394	8	2
NW_017096133.1	LOC108569713	AT-rich interactive domain-containing protein 5B-like, partial	66454.75103	9	1	transcription factor
NW_017096536.1	LOC108557343	dnaJ homolog dnj-5	66369.91135	10	3
NW_017099853.1	LOC108565818	RNA-directed DNA polymerase from mobile element jockey-like	64575.23023	11	2	d repair
NW_017096481.1	Trnap-ugg-3	Trnap-ugg-3	64357.72566	12	2	gene expression
NW_017097634.1	LOC108560595	5-formyltetrahydrofolate cyclo-ligase	64161.00037	13	3
NW_017097024.1	LOC108558720	uncharacterized protein LOC108558720	62433.17149	14	2
NW_017096594.1	LOC108557449	cytochrome P450 9e2-like	61328.16288	15	1	cytochrome P450
NW_017096720.1	LOC108557984	uncharacterized protein LOC108557984	61141.69715	16	2
NW_017095724.1	LOC108561182	BMP and activin membrane-bound inhibitor homolog	59737.5032	17	2	morphological development, immune-related
NW_017097712.1	LOC108560788	uncharacterized protein LOC108560788	59134.66641	18	1
NW_017100096.1	LOC108567754	transient receptor potential-gamma protein-like, partial	56849.02934	19	1
NW_017098500.1	LOC108562587	uncharacterized protein LOC108562587	56553.16243	20	6
NW_017096739.1	LOC108558032	calcium/calmodulin-dependent protein kinase type II alpha chain-like	55820.29446	21	1
NW_017100083.1	LOC108567012	lncRNA	55278.81483	22	1	ncRNA
NW_017099680.1	LOC108565166	uncharacterized protein LOC108565166	55260.79721	23	1
NW_017098102.1	LOC108561691	kelch-like protein 17	54601.23261	24	1
NW_017096371.1	LOC108556840	26S protease regulatory subunit 7	53544.13998	25	3
NW_017096459.1	LOC108557071	PAXIP1-associated glutamate-rich protein 1	52502.30127	26	3	gene expression, d repair
NW_017099840.1	LOC108565779	uncharacterized protein LOC108565779	52466.55026	27	1
NW_017096564.1	LOC108557408	protein SON-like	52392.86129	28	2	chromatin, d repair
NW_017100072.1	LOC108566820	protein N-terminal asparagine amidohydrolase	51420.36459	29	2
NW_017095521.1	LOC108567734	pollen-specific leucine-rich repeat extensin-like protein 2	51404.34823	30	1
NW_017099615.1	LOC108564887	cytochrome P450 6k1-like	50811.84409	31	2	cytochrome P450
NW_017097688.1	LOC108560728	inducible metalloproteinase inhibitor protein-like	50321.87211	32	1
NW_017099089.1	LOC108563993	rho GTPase-activating protein 100F	48507.45329	33	4
NW_017096654.1	LOC108557773	fatty acid synthase-like	47963.45922	34	1
NW_017100107.1	LOC108568315	RING finger protein nhl-1	47569.15679	35	1	d repair
NW_017098451.1	LOC108562510	uncharacterized protein LOC108562510	47251.67084	36	3
NW_017096988.1	LOC108558649	solute carrier family 35 member G1	46938.15577	37	2
NW_017097634.1	LOC108560592	transient receptor potential cation channel trpm	46894.5682	38	3
NW_017098742.1	LOC108563112	elongation of very long chain fatty acids protein AAEL008004-like	46598.31567	39	2
NW_017098742.1	LOC108563113	elongation of very long chain fatty acids protein AAEL008004-like	46598.31567	40	2
NW_017096481.1	Trnag-ucc-5	Trnag-ucc-5	46463.10007	41	4	gene expression
NW_017099961.1	LOC108566319	lncRNA	46445.62701	42	3	ncRNA
NW_017100075.1	LOC108566823	proto-oncogene tyrosine-protein kinase receptor Ret	45909.24081	43	1	brain development
NW_017100107.1	LOC108568316	disintegrin and metalloproteinase domain-containing protein 11	45675.69861	44	2
NW_017099526.1	LOC108564658	scavenger receptor class B member 1	45427.25052	45	3
NW_017098886.1	LOC108563447	clumping factor A-like	45199.14819	46	1	immune-related
NW_017097262.1	LOC108559605	prostasin	45140.20695	47	6
NW_017096720.1	LOC108557965	girdin-like	44521.67834	48	2	brain development
NW_017097280.1	LOC108559628	cyclic nucleotide-gated cation channel alpha-3-like, partial	44452.55048	49	1
NW_017099526.1	LOC108564661	solute carrier family 26 member 10-like	44343.44789	50	1
NW_017100080.1	LOC108566902	inverted formin-2	44205.50912	51	1	brain development
NW_017100049.1	LOC108566732	aquaporin AQPAe.a	44064.46526	52	1
NW_017097140.1	LOC108559103	titin-like	43985.56177	53	2	morphological development
NW_017096960.1	LOC108558582	general odorant-binding protein lush-like	43817.1789	54	2	olfaction
NW_017100080.1	LOC108566897	uncharacterized protein LOC108566897	43719.0703	55	2
NW_017096459.1	LOC108557070	LOW QUALITY PROTEIN: glycerol kinase-like	43428.30078	56	2
NW_017098790.1	LOC108563212	potassium voltage-gated channel protein Shaw	43309.56551	57	1
NW_017095876.1	LOC108567461	probable ATP-dependent DNA helicase HFM1	43275.30572	58	1	d repair
NW_017098599.1	LOC108562846	paired box protein Pax-1	43161.31776	59	1	transcription factor
NW_017096512.1	LOC108557304	facilitated trehalose transporter Tret1-like	42831.78253	60	1	homeostasis
NW_017096664.1	LOC108557805	venom protease-like	42754.27487	61	5
NW_017097318.1	LOC108559798	uncharacterized protein LOC108559798	42698.41516	62	4
NW_017098620.1	LOC108562911	tensin-3-like	42451.65203	63	5
NW_017097688.1	LOC108560727	inducible metalloproteinase inhibitor protein-like	42362.40482	64	2
NW_017099658.1	LOC108565076	disintegrin and metalloproteinase domain-containing protein 9	42154.49384	65	1
NW_017095724.1	LOC108561153	ADP-ribosylation factor-like protein 8	42148.35188	66	5
NW_017098881.1	LOC108563411	collagen alpha-1(XVIII) chain	41953.75769	67	1
NW_017096338.1	LOC108556708	uncharacterized protein LOC108556708	41914.13356	68	4
NW_017099735.1	LOC108565461	uncharacterized protein LOC108565461	41912.79829	69	1
NW_017099672.1	LOC108565116	POU domain, class 6, transcription factor 2-like, partial	41868.53493	70	7	transcription factor
NW_017100086.1	LOC108567205	calbindin-32	41866.71123	71	2
NW_017100099.1	LOC108567888	protein PFC0760c	41800.18103	72	1
NW_017097877.1	LOC108561304	protein kinase DC2	41767.23015	73	1
NW_017099793.1	LOC108565634	rRNA methyltransferase 3, mitochondrial	41660.58347	74	3
NW_017096185.1	LOC108569938	uncharacterized protein LOC108569938	41345.13055	75	1
NW_017099848.1	LOC108565813	breast cancer anti-estrogen resistance protein 1	41334.07843	76	1
NW_017097808.1	LOC108561046	uncharacterized protein LOC108561046	41095.58673	77	5
NW_017100015.1	LOC108566640	sulfotransferase family cytosolic 1B member 1-like	40972.72514	78	1
NW_017097680.1	LOC108560707	sodium-dependent noradrenaline transporter-like	40829.83042	79	2	brain development
NW_017096664.1	LOC108557798	uncharacterized protein LOC108557798	40745.86093	80	3
NW_017098437.1	LOC108562455	uncharacterized protein LOC108562455	40623.1716	81	1
NW_017099771.1	LOC108565549	proteoglycan 4-like	40580.67783	82	1
NW_017099791.1	LOC108565626	transmembrane protein 47	40577.38137	83	4
NW_017099815.1	LOC108565679	uncharacterized protein LOC108565679	40561.34487	84	2
NW_017096774.1	LOC108558152	uncharacterized protein LOC108558152	40129.23697	85	9
NW_017097186.1	LOC108559317	uncharacterized protein LOC108559317, partial	40052.93264	86	1
NW_017097769.1	LOC108560916	odorant receptor 4-like	39878.3091	87	2	olfaction
NW_017099545.1	LOC108564707	uncharacterized protein LOC108564707	39766.2706	88	1
NW_017099678.1	LOC108565126	lachesin-like	39729.75036	89	1
NW_017099815.1	LOC108565686	lncRNA	39624.04896	90	2	ncRNA
NW_017097680.1	LOC108560716	uncharacterized protein LOC108560716	39494.30278	91	5
NW_017096706.1	LOC108557947	uncharacterized protein LOC108557947	39436.01382	92	1
NW_017097108.1	LOC108558941	1-phosphatidylinositol 4,5-bisphosphate phosphodiesterase classes I and II	39402.03237	93	1
NW_017096594.1	LOC108557496	sentrin-specific protease 8-like	39321.75359	94	1
NW_017095521.1	LOC108567858	uncharacterized protein LOC108567858	39284.16842	95	6
NW_017100086.1	LOC108567194	uncharacterized protein LOC108567194	39151.84335	96	3
NW_017100111.1	LOC108568520	CD109 antigen	39078.94178	97	2	immune-related
NW_017097898.1	LOC108561336	single-stranded DNA-binding protein, mitochondrial	38828.82544	98	2
NW_017100083.1	LOC108567058	voltage-dependent calcium channel gamma-8 subunit	38800.8239	99	5
NW_017099563.1	LOC108564747	cytochrome P450 6k1-like	38709.53901	100	8	cytochrome P450
NW_017098879.1	LOC108563386	uncharacterized protein LOC108563386	38629.6242	101	1
NW_017096960.1	LOC108558584	MAP kinase-interacting serine/threonine-protein kinase 1-like	38600.87014	102	1
NW_017097324.1	LOC108559812	MAR-binding filament-like protein 1	38450.92384	103	2
NW_017098573.1	LOC108562775	protein phosphatase 1 regulatory inhibitor subunit 16B	38414.29047	104	1
NW_017099806.1	LOC108565648	uncharacterized protein LOC108565648	38410.22576	105	9
NW_017096594.1	LOC108557445	uncharacterized protein LOC108557445	38345.69073	106	4
NW_017099662.1	LOC108565092	acyl-CoA synthetase family member 4 homolog	38234.80815	107	3
NW_017099793.1	LOC108565632	eIF-2-alpha kinase activator GCN1	38119.90875	108	2
NW_017096338.1	LOC108556706	uncharacterized protein LOC108556706	37870.54409	109	1
NW_017098835.1	LOC108563317	40S ribosomal protein S7	37853.32657	110	1
NW_017099940.1	LOC108566230	phosphatidylinositol 4,5-bisphosphate 5-phosphatase A-like	37707.46894	111	2
NW_017095973.1	LOC108569024	glutamyl aminopeptidase-like	37627.32599	112	2
NW_017095724.1	Trnai-aau-3	Trnai-aau-3	37544.14659	113	4	gene expression
NW_017098201.1	LOC108561895	uncharacterized protein LOC108561895	37525.91195	114	6
NW_017100089.1	LOC108567550	LON peptidase N-terminal domain and RING finger protein 3	37476.77492	115	2
NW_017097509.1	LOC108560297	C-type lectin 37Da-like	37459.39999	116	3	immune-related
NW_017095604.1	LOC108558269	uncharacterized protein LOC108558269	37429.98131	117	2
NW_017096503.1	LOC108557209	uncharacterized protein LOC108557209	37276.18409	118	6
NW_017096654.1	LOC108557776	fatty acid synthase-like	37182.21114	119	2
NW_017096509.1	LOC108557238	sporulation-specific protein 15-like	37112.83189	120	3
NW_017095778.1	LOC108563814	uncharacterized protein LOC108563814	37065.48117	121	1
NW_017100103.1	LOC108568170	5-hydroxytryptamine receptor-like	36864.27909	122	2	feeding, brain development
NW_017096602.1	LOC108557591	papilin-like	36842.96345	123	1
NW_017095981.1	LOC108569065	peptidoglycan-recognition protein SC2-like	36818.83694	124	1
NW_017097541.1	LOC108560349	protein disulfide-isomerase A5	36699.29182	125	2
NW_017099730.1	LOC108565421	PRKCA-binding protein	36610.50918	126	4
NW_017097769.1	LOC108560935	vesicular acetylcholine transporter	36529.83721	127	4	brain development
NW_017100015.1	LOC108566639	sulfotransferase family cytosolic 1B member 1-like	36507.31747	128	2
NW_017095751.1	LOC108562308	ribosomal RNA-processing protein 7 homolog A	36361.59729	129	1	gene expression
NW_017096503.1	LOC108557210	uncharacterized PE-PGRS family protein PE_PGRS33-like	36344.80785	130	1
NW_017096185.1	LOC108569943	somatostatin receptor type 2-like	36280.15103	131	1
NW_017099730.1	LOC108565409	unconventional myosin-IXa	36165.23517	132	6
NW_017099815.1	LOC108565681	uncharacterized protein LOC108565681	36124.45681	133	2
NW_017096334.1	LOC108556699	uncharacterized protein DDB_G0286591-like	36116.00329	134	2
NW_017098453.1	LOC108562520	cuticle protein 18.7-like	36038.26435	135	1	morphological development
NW_017100085.1	LOC108567174	G-protein coupled receptor moody-like	36019.07948	136	1
NW_017097212.1	LOC108559404	equilibrative nucleoside transporter 3	35897.84318	137	2
NW_017099563.1	LOC108564744	uncharacterized protein LOC108564744	35886.05696	138	4
NW_017096746.1	LOC108558046	epithelial discoidin domain-containing receptor 1-like	35843.98768	139	1
NW_017096774.1	LOC108558101	protein gooseberry-neuro-like	35812.55528	140	4	transcription factor
NW_017098979.1	LOC108563780	dehydrogenase/reductase SDR family member 7	35710.4306	141	1
NW_017097836.1	LOC108561115	ras-related protein Rab-34	35492.59255	142	1
NW_017096427.1	LOC108556995	transcription factor Sp9-like	35392.12147	143	2	transcription factor
NW_017096602.1	LOC108557576	cytochrome P450 4g15-like	35298.4277	144	1	cytochrome P450
NW_017096595.1	LOC108557502	nectin-1-like, partial	35266.81385	145	1	immune-related
NW_017096038.1	LOC108569198	troponin C-like	35263.23974	146	1	morphological development
NW_017100099.1	LOC108567900	microtubule-actin cross-linking factor 1	35256.18601	147	1	brain development
NW_017097738.1	LOC108560860	katanin p80 WD40 repeat-containing subunit B1	35181.11489	148	2	morphological development
NW_017098054.1	LOC108561585	angiotensin-converting enzyme-like	35173.37615	149	2	immune-related, metabolism, hormone-related
NW_017099791.1	LOC108565614	polypyrimidine tract-binding protein 1	35032.508	150	2	gene expression
NW_017098285.1	LOC108562082	fibrillin-1-like	34972.50417	151	5	morphological development
NW_017100034.1	LOC108566696	MKI67 FHA domain-interacting nucleolar phosphoprotein-like	34883.59685	152	2
NW_017100034.1	LOC108566699	tetraspanin-13	34883.59685	153	2
NW_017099874.1	LOC108565945	transmembrane and TPR repeat-containing protein CG4050-like	34880.63568	154	5
NW_017096594.1	LOC108557468	fat-like cadherin-related tumor suppressor homolog	34808.59836	155	17
NW_017096371.1	LOC108556838	chymotrypsin-2-like	34808.16537	156	2	feeding, metabolism
NW_017096622.1	LOC108557624	uncharacterized protein LOC108557624	34620.93208	157	3
NW_017097428.1	LOC108560054	pupal cuticle protein 36a-like, partial	34613.13334	158	1	morphological development
NW_017096067.1	LOC108569347	E3 ubiquitin-protein ligase MARCH6	34582.72384	159	1
NW_017097697.1	LOC108560757	vacuolar protein sorting-associated protein 13D	34501.80231	160	1
NW_017099418.1	LOC108564494	uncharacterized protein LOC108564494	34447.47763	161	5
NW_017098835.1	LOC108563331	protein Malvolio-like	34378.12874	162	1
NW_017096212.1	LOC108556281	proton-coupled amino acid transporter-like protein CG1139	34363.50205	163	3
NW_017096457.1	LOC108557058	UBA-like domain-containing protein 2-A	34313.17575	164	2
NW_017100085.1	LOC108567182	flocculation protein FLO11	34258.90647	165	2
NW_017097242.1	LOC108559493	uncharacterized protein LOC108559493	34256.20323	166	1
NW_017095683.1	LOC108559677	suppressor of tumorigenicity 14 protein-like, partial	34147.03833	167	3
NW_017096647.1	LOC108557763	hemicentin-1	34107.55926	168	1
NW_017100082.1	LOC108566976	organic cation transporter protein-like	34098.58426	169	2
NW_017097470.1	LOC108560193	beta-glucuronidase-like	33924.29389	170	5
NW_017098078.1	LOC108561623	fibrillin-1	33849.87941	171	3	morphological development
NW_017100086.1	LOC108567215	B2 protein-like	33722.10759	172	1
NW_017099848.1	LOC108565809	rab11 family-interacting protein 4A	33672.00386	173	3
NW_017096496.1	LOC108557170	uncharacterized protein LOC108557170	33554.90653	174	2
NW_017096351.1	LOC108556736	lysozyme c-1-like	33532.07495	175	1	immune-related
NW_017097953.1	LOC108561403	prefoldin subunit 4	33509.86891	176	4
NW_017096093.1	LOC108569500	myosin-2 essential light chain	33473.61122	177	1
NW_017100081.1	LOC108566937	tyrosine-protein phosphatase Lar	33468.57746	178	8
NW_017099076.1	LOC108563951	uncharacterized protein LOC108563951	33433.28627	179	1
NW_017096774.1	LOC108558144	rho GTPase-activating protein 20-like	33424.00474	180	2	brain development
NW_017096701.1	LOC108557939	lachesin-like	33397.72652	181	2
NW_017099274.1	LOC108564298	acyl-CoA Delta(11) desaturase-like	33356.66605	182	1
NW_017096869.1	LOC108558345	uncharacterized protein LOC108558345	33271.03193	183	1
NW_017100099.1	LOC108567921	uncharacterized protein LOC108567921	33237.82508	184	4
NW_017099615.1	LOC108564888	uncharacterized protein LOC108564888	33236.48586	185	1
NW_017099764.1	LOC108565525	alpha-2C adrenergic receptor-like	33196.62501	186	1
NW_017096594.1	LOC108557455	transmembrane protease serine 9-like	33168.92517	187	1
NW_017099940.1	LOC108566221	protein kinase C, brain isozyme	33162.7462	188	2
NW_017099179.1	Trnaa-agc-18	Trnaa-agc-18	33122.47707	189	2	gene expression
NW_017095548.1	LOC108556444	rho guanine nucleotide exchange factor 17	32941.04645	190	2
NW_017100099.1	LOC108567951	uncharacterized protein LOC108567951	32934.10925	191	3
NW_017096371.1	LOC108556837	mite allergen Derf 3-like	32884.09717	192	1	immune-related
NW_017098097.1	LOC108561687	lncRNA	32817.44388	193	7	ncRNA
NW_017098573.1	LOC108562770	uncharacterized protein LOC108562770	32812.53735	194	2
NW_017100020.1	LOC108566653	uncharacterized protein LOC108566653	32796.52832	195	1
NW_017095947.1	LOC108568960	CCAAT/enhancer-binding protein zeta	32689.71226	196	3	gene expression
NW_017095943.1	LOC108568880	cytochrome c oxidase subunit NDUFA4	32639.5934	197	2
NW_017099990.1	LOC108566579	angiotensin-converting enzyme-like	32623.69179	198	4	immune-related
NW_017100049.1	LOC108566731	protein farnesyltransferase/geranylgeranyltransferase type-1 subunit alpha	32595.3339	199	1
NW_017097925.1	LOC108561373	uncharacterized protein LOC108561373	32540.27695	200	2
NW_017100085.1	LOC108567134	leucine-rich repeat-containing protein egg-6-like	32484.16931	201	2	immune-related
NW_017095864.1	LOC108567104	S-adenosylmethionine decarboxylase proenzyme	32338.72324	202	1
NW_017099955.1	LOC108566309	uncharacterized protein LOC108566309	32308.6103	203	4
NW_017099680.1	LOC108565173	CD151 antigen-like	32306.37218	204	4	immune-related
NW_017095589.1	LOC108557808	late histone H1-like	32303.83019	205	1	chromatin
NW_017098360.1	LOC108562252	uncharacterized protein DDB_G0287625-like	32298.49086	206	2
NW_017098642.1	LOC108562940	homeobox protein orthopedia-like	32291.38707	207	1	transcription factor
NW_017100026.1	LOC108566677	selenium-binding protein 1-like	32269.57325	208	1
NW_017098422.1	LOC108562391	uncharacterized protein LOC108562391	32234.29497	209	1
NW_017095801.1	LOC108564579	uncharacterized protein LOC108564579	32202.62103	210	4
NW_017097102.1	LOC108558920	uncharacterized protein LOC108558920	32185.39378	211	1
NW_017100099.1	LOC108567887	putative leucine-rich repeat-containing protein DDB_G0290503	32150.9945	212	2
NW_017097038.1	LOC108558740	neurotrimin	32147.00373	213	2	brain development
NW_017100085.1	LOC108567149	allatostatins MIP	32126.96067	214	2	brain development
NW_017096803.1	LOC108558213	uncharacterized protein LOC108558213, partial	32108.60945	215	1
NW_017097769.1	LOC108560944	ras-related and estrogen-regulated growth inhibitor	32101.40687	216	1
NW_017095696.1	LOC108560083	prolyl 4-hydroxylase subunit alpha-1	32090.87356	217	1
NW_017096100.1	LOC108569580	calmodulin-like	32090.75768	218	1
NW_017099473.1	LOC108564552	fibrillin-1-like	32068.85282	219	3
NW_017098881.1	LOC108563397	uncharacterized protein LOC108563397	32050.60411	220	2
NW_017100111.1	LOC108568493	glucose dehydrogenase	32047.53015	221	2
NW_017095586.1	LOC108557738	uncharacterized protein LOC108557738	32046.11677	222	1
NW_017099656.1	LOC108565063	uncharacterized protein LOC108565063	32035.21838	223	1
NW_017096503.1	LOC108557212	uncharacterized protein LOC108557212	31962.46764	224	3
NW_017100023.1	LOC108566674	lncRNA	31909.45875	225	1	ncRNA
NW_017096537.1	Trnar-acg-5	Trnar-acg-5	31874.82948	226	1	gene expression
NW_017096537.1	Trnar-acg-6	Trnar-acg-6	31874.82948	227	1	gene expression
NW_017096537.1	Trnar-acg-7	Trnar-acg-7	31874.82948	228	2	gene expression
NW_017096537.1	Trnar-acg-8	Trnar-acg-8	31874.82948	229	2	gene expression
NW_017095789.1	LOC108564267	cadherin-4-like	31743.59533	230	2
NW_017095955.1	LOC108568997	uncharacterized protein LOC108568997	31736.10603	231	4
NW_017099507.1	LOC108564573	serine/threonine-protein kinase S6KL	31732.60498	232	1
NW_017096656.1	LOC108557789	E3 ubiquitin-protein ligase TRIM56-like	31724.89625	233	1	immune-related
NW_017098742.1	LOC108563111	elongation of very long chain fatty acids protein AAEL008004-like	31714.05411	234	6
NW_017096594.1	LOC108557490	transmembrane and TPR repeat-containing protein 1-like	31681.07109	235	14
NW_017099081.1	LOC108563967	uncharacterized protein LOC108563967	31679.57084	236	1
NW_017099553.1	LOC108564725	formin-like protein CG32138	31448.83624	237	1
NW_017099990.1	LOC108566583	26S proteasome non-ATPase regulatory subunit 5-like	31286.69686	238	1
NW_017096434.1	LOC108557011	uncharacterized protein LOC108557011	31216.86621	239	1
NW_017099643.1	LOC108564955	ejaculatory bulb-specific protein 3-like	31215.09848	240	5
NW_017099390.1	LOC108564441	intracellular protein transport protein USO1-like	31200.89565	241	5
NW_017100022.1	LOC108566667	ionotropic receptor 25a	31197.64746	242	1
NW_017100022.1	LOC108566668	leucine-rich repeat-containing protein 15-like	31197.64746	243	1
NW_017099509.1	LOC108564600	26S proteasome non-ATPase regulatory subunit 2-like	31060.90726	244	3
NW_017098718.1	LOC108563051	kin of IRRE-like protein 3	31031.1006	245	2
NW_017097688.1	LOC108560721	trypsin-7-like	30966.82105	246	1
NW_017098731.1	LOC108563076	uncharacterized protein LOC108563076	30963.65708	247	1
NW_017097522.1	LOC108560318	uncharacterized protein LOC108560318	30941.12847	248	1
NW_017099931.1	LOC108566100	SEC14 domain and spectrin repeat-containing protein 1-B	30938.59885	249	2
NW_017097633.1	LOC108560587	uncharacterized protein LOC108560587	30883.81536	250	2
NW_017099806.1	LOC108565658	prostatic acid phosphatase-like	30854.22001	251	3
NW_017100111.1	LOC108568512	semaphorin-1A	30735.68376	252	2
NW_017096654.1	LOC108557788	protein bowel-like	30593.20189	253	2	transcription factor
NW_017098933.1	LOC108563621	sodium channel protein Nach-like	30575.45814	254	3
NW_017095809.1	LOC108564788	ly6/PLAUR domain-containing protein 6B-like	30571.51471	255	1
NW_017099806.1	LOC108565647	uncharacterized protein LOC108565647	30567.10461	256	5
NW_017096685.1	LOC108557900	lncRNA	30532.65466	257	1	ncRNA
NW_017100096.1	LOC108567775	40S ribosomal protein S19-like	30528.47012	258	2
NW_017096912.1	LOC108558450	uncharacterized protein LOC108558450	30524.55994	259	4
NW_017095473.1	LOC108557785	BTB/POZ domain-containing protein kctd15	30427.85129	260	3	transcription factor
NW_017096079.1	Trnai-aau-4	Trnai-aau-4	30415.54227	261	2	gene expression
NW_017099969.1	LOC108566398	uncharacterized protein LOC108566398	30405.08994	262	1
NW_017096079.1	LOC108569426	putative uncharacterized protein DDB_G0274535	30327.53012	263	3	transcription factor
NW_017099822.1	LOC108565699	dorsalin-1-like	30313.46345	264	2
NW_017097767.1	LOC108560897	roundabout homolog 2-like	30295.0261	265	3
NW_017096215.1	LOC108556299	protein still life,	30241.20066	266	2
NW_017098835.1	LOC108563316	uncharacterized protein LOC108563316, partial	30200.86961	267	3
NW_017097769.1	LOC108560939	synaptic vesicle glycoprotein 2B-like	30194.41143	268	3	cytochrome P450
NW_017095947.1	LOC108568958	cysteine-rich PDZ-binding protein	30188.63923	269	4
NW_017098186.1	LOC108561856	cordon-bleu protein-like 1	30146.27357	270	1
NW_017097606.1	LOC108560545	calcyphosin-like protein	30119.85429	271	2
NW_017096310.1	LOC108556634	kinase D-interacting substrate of 220 kDa	30106.97801	272	1
NW_017095582.1	Trnam-cau-5	Trnam-cau-5	30096.86534	273	1	gene expression
NW_017095582.1	Trnam-cau-6	Trnam-cau-6	30096.86534	274	2	gene expression
NW_017100080.1	LOC108566878	syntaxin-binding protein 5	30092.79561	275	1
NW_017096478.1	LOC108557119	uncharacterized protein LOC108557119	30034.03964	276	4
NW_017100015.1	LOC108566642	myrosinase 1-like	30016.41325	277	2
NW_017099870.1	LOC108565923	pyruvate kinase-like	29996.2177	278	1
NW_017100083.1	LOC108567009	uncharacterized protein LOC108567009	29995.92378	279	1
NW_017099185.1	LOC108564178	disco-interacting protein 2 homolog B-A-like	29932.52907	280	1
NW_017099583.1	LOC108564824	dentin sialophosphoprotein-like	29922.76923	281	1	morphological development
NW_017095778.1	LOC108563598	putative polypeptide N-acetylgalactosaminyltransferase 9	29818.75702	282	2
NW_017097199.1	LOC108559391	lncRNA	29814.68501	283	3	ncRNA
NW_017096185.1	LOC108569940	uncharacterized protein LOC108569940	29808.82764	284	6
NW_017096120.1	LOC108569689	sorting nexin-16	29749.01158	285	1
NW_017097462.1	LOC108560174	probable G-protein coupled receptor Mth-like 1	29727.39618	286	2
NW_017096602.1	LOC108557594	uncharacterized protein LOC108557594	29718.66791	287	2
NW_017096635.1	LOC108557659	uncharacterized protein LOC108557659	29671.87145	288	1
NW_017097500.1	LOC108560268	four and a half LIM domains protein 2	29659.38229	289	1
NW_017096383.1	LOC108556877	GATA-binding factor A-like	29638.99235	290	3	transcription factor
NW_017095809.1	LOC108564746	leucine-rich repeat-containing protein 23-like	29603.18797	291	2
NW_017098623.1	LOC108562923	potassium channel subfamily K member 18	29586.13125	292	9
NW_017095611.1	LOC108558370	allergen Cr-PI-like	29542.66662	293	1	immune-related
NW_017096930.1	LOC108558528	protein-tyrosine sulfotransferase-like	29537.20677	294	1
NW_017096108.1	LOC108569640	calcium-activated potassium channel slowpoke-like	29489.16429	295	1
NW_017096427.1	LOC108557002	protein Simiate	29396.61284	296	1	gene expression
NW_017096427.1	LOC108557003	COX assembly mitochondrial protein 2 homolog	29396.61284	297	2
NW_017097083.1	LOC108558854	insulin-like growth factor-binding protein complex acid labile subunit	29350.55607	298	2	hormone-related
NW_017098910.1	LOC108563555	polypeptide N-acetylgalactosaminyltransferase 2	29321.74825	299	3
NW_017095955.1	LOC108568986	odorant receptor 46a-like	29311.62956	300	3	olfaction
NW_017096594.1	LOC108557466	uncharacterized protein LOC108557466	29310.36255	301	1
NW_017099735.1	LOC108565459	uncharacterized protein LOC108565459	29294.81929	302	1
NW_017096084.1	LOC108569455	uncharacterized protein LOC108569455	29241.73808	303	2
NW_017099780.1	LOC108565565	uncharacterized protein LOC108565565	29153.31832	304	3
NW_017099509.1	LOC108564594	CDP-diacylglycerol--glycerol-3-phosphate 3-phosphatidyltransferase, mitochondrial	29084.52166	305	1
NW_017099791.1	LOC108565603	fatty acyl-CoA reductase 1-like	29072.00134	306	3
NW_017098335.1	LOC108562193	uncharacterized protein LOC108562193	29047.50583	307	4
NW_017097445.1	LOC108560102	uncharacterized protein LOC108560102	29045.5049	308	1
NW_017096602.1	LOC108557559	uncharacterized protein LOC108557559	29038.04318	309	4
NW_017097062.1	LOC108558800	endoplasmic reticulum resident protein 44-like, partial	28998.68778	310	3
NW_017096637.1	LOC108557663	cAMP-specific 3\\',5\\'-cyclic phosphodiesterase	28997.08562	311	2
NW_017100023.1	LOC108566672	uncharacterized protein LOC108566672	28906.2025	312	3
NW_017098176.1	LOC108561821	CAP-Gly domain-containing linker protein 1-like	28879.5153	313	1
NW_017097760.1	LOC108560881	rhythmically expressed gene 2 protein	28878.34351	314	1
NW_017095743.1	LOC108562076	head-specific guanylate cyclase	28809.27219	315	1
NW_017096986.1	LOC108558640	carbonic anhydrase	28779.54333	316	2
NW_017096476.1	LOC108557112	transmembrane and TPR repeat-containing protein CG4341	28778.83509	317	2
NW_017100099.1	LOC108567924	papilin	28758.51564	318	1
NW_017096104.1	LOC108569637	serine/threonine-protein kinase BRSK2	28754.10616	319	4
NW_017098977.1	LOC108563728	protein sine oculis-like	28743.52969	320	2	transcription factor
NW_017096682.1	LOC108557892	uncharacterized protein LOC108557892	28736.02588	321	2
NW_017098881.1	LOC108563408	lncRNA	28734.88802	322	1	ncRNA
NW_017098881.1	LOC108563406	uncharacterized protein LOC108563406	28734.88802	323	1
NW_017099948.1	LOC108566266	otoferlin-like	28717.7462	324	3
NW_017098790.1	LOC108563209	lncRNA	28679.74413	325	1	ncRNA
NW_017098790.1	LOC108563206	probable uridine-cytidine kinase	28679.74413	326	1
NW_017099967.1	LOC108566362	ras-related and estrogen-regulated growth inhibitor-like, partial	28675.15621	327	1
NW_017099724.1	LOC108565374	lncRNA	28649.35528	328	2	ncRNA
NW_017097135.1	LOC108559074	uncharacterized protein LOC108559074	28645.79476	329	1
NW_017095832.1	LOC108566368	sodium-dependent noradrenaline transporter-like	28596.58298	330	1
NW_017098325.1	LOC108562184	uncharacterized protein LOC108562184	28498.03174	331	2	transcription factor
NW_017097608.1	LOC108560554	proton-coupled amino acid transporter-like protein pathetic	28413.41005	332	3
NW_017095559.1	LOC108556635	synaptotagmin-7	28375.13772	333	2	brain development
NW_017099754.1	LOC108565495	L-lactate dehydrogenase B chain-like	28367.82891	334	1
NW_017097474.1	LOC108560198	tenecin-3-like	28361.57244	335	2
NW_017095648.1	LOC108558885	methionine synthase reductase-like	28337.42612	336	1
NW_017095830.1	LOC108565713	orexin receptor type 2-like	28324.89353	337	3	feeding, metabolism
NW_017098422.1	LOC108562383	luciferin 4-monooxygenase-like	28268.15353	338	1
NW_017095537.1	LOC108569745	titin homolog	28253.92899	339	2
NW_017097212.1	LOC108559428	potassium voltage-gated channel protein eag-like	28238.3068	340	1
NW_017097688.1	LOC108560720	inducible metalloproteinase inhibitor protein-like	28206.95279	341	4
NW_017095900.1	LOC108567978	uncharacterized protein LOC108567978	28189.86216	342	4
NW_017099990.1	LOC108566581	angiotensin-converting enzyme-like	28180.40703	343	2
NW_017100023.1	LOC108566675	26S proteasome non-ATPase regulatory subunit 6	28179.96683	344	3
NW_017098685.1	LOC108563013	discoidin domain-containing receptor 2-like	28070.87975	345	2
NW_017098979.1	LOC108563779	ER membrane protein complex subunit 1	28036.74034	346	3
NW_017097688.1	LOC108560739	inducible metalloproteinase inhibitor protein-like	28036.38593	347	1
NW_017098360.1	LOC108562249	P protein	28023.92673	348	1
NW_017098422.1	LOC108562381	UDP-glucose 6-dehydrogenase-like	27976.63042	349	1
NW_017099554.1	LOC108564736	TRPL translocation defect protein 14	27962.18975	350	4
NW_017100060.1	LOC108566792	ADP-ribosylation factor 4-like	27933.69447	351	2
NW_017095535.1	LOC108569506	uncharacterized protein LOC108569506	27929.53507	352	1
NW_017099573.1	LOC108564762	ovochymase-2	27923.78323	353	3
NW_017095864.1	LOC108567080	fatty-acid amide hydrolase 2-like	27914.5154	354	1
NW_017099643.1	LOC108564958	ejaculatory bulb-specific protein 3-like	27877.7373	355	1
NW_017096666.1	LOC108557811	patched domain-containing protein 3	27830.23462	356	1
NW_017096494.1	LOC108557165	TWiK family of potassium channels protein 18-like	27811.78018	357	1
NW_017096594.1	LOC108557489	spondin-2	27805.77424	358	7
NW_017099170.1	LOC108564134	nuclear envelope integral membrane protein 1a	27804.40708	359	2
NW_017100111.1	LOC108568469	uncharacterized protein LOC108568469	27739.88178	360	1
NW_017096564.1	LOC108557409	uncharacterized protein LOC108557409	27723.25094	361	2
NW_017098740.1	LOC108563103	lncRNA	27708.61943	362	1	ncRNA
NW_017099685.1	LOC108565210	inositol-trisphosphate 3-kinase A	27677.81088	363	5
NW_017097180.1	LOC108559315	serine proteinase stubble	27662.84166	364	2	morphological development
NW_017098345.1	LOC108562216	uncharacterized protein LOC108562216	27569.97016	365	1
NW_017098345.1	LOC108562222	RWD domain-containing protein 2A	27569.97016	366	1
NW_017100092.1	LOC108567629	uncharacterized protein LOC108567629	27507.50492	367	1
NW_017099518.1	LOC108564628	stress response protein NST1-like	27477.0713	368	1	d repair
NW_017099418.1	LOC108564499	BAI1-associated protein 3	27470.51492	369	4
NW_017097892.1	LOC108561318	arylsulfatase B-like	27431.2671	370	2
NW_017097846.1	LOC108561156	dolichyl-diphosphooligosaccharide--protein glycosyltransferase 48 kDa subunit	27411.60137	371	2
NW_017096371.1	LOC108556846	glutaminyl-peptide cyclotransferase-like	27372.70152	372	3
NW_017100015.1	LOC108566632	leucine-rich repeat extensin-like protein 3, partial	27293.00191	373	2
NW_017095648.1	LOC108558905	UDP-glucuronosyltransferase 2B37-like	27261.55555	374	1
NW_017097680.1	LOC108560713	carboxy-terminal domain RNA polymerase II polypeptide A small phosphatase 1	27236.36423	375	1	gene expression
NW_017095648.1	LOC108558856	probable JmjC domain-containing histone demethylation protein 2C, partial	27234.40126	376	2	chromatin
NW_017096067.1	LOC108569340	uncharacterized protein LOC108569340	27222.97905	377	1
NW_017096067.1	LOC108569343	uncharacterized protein LOC108569343	27222.97905	378	1
NW_017096067.1	LOC108569338	60S ribosomal protein L3	27222.97905	379	1
NW_017096706.1	LOC108557951	ubiquitin-conjugating enzyme E2-17 kDa	27206.7481	380	1
NW_017095946.1	LOC108568898	larval cuticle protein 8-like	27196.57179	381	1	morphological development
NW_017098663.1	LOC108562986	uncharacterized protein LOC108562986	27185.46821	382	1
NW_017096264.1	LOC108556463	transmembrane protein 132D	27178.27602	383	1
NW_017099132.1	LOC108564077	lncRNA	27173.03221	384	1	ncRNA
NW_017098440.1	LOC108562457	transmembrane protein 192	27160.7818	385	1
NW_017098835.1	LOC108563323	NADH dehydrogenase	27099.4835	386	1
NW_017096594.1	LOC108557458	sphingosine-1-phosphate lyase	27074.98246	387	1
NW_017099656.1	LOC108565059	prolactin-releasing peptide receptor-like	27055.5957	388	1
NW_017097996.1	LOC108561506	disco-interacting protein 2	27043.97906	389	5
NW_017099806.1	LOC108565655	acetylcholine receptor subunit alpha-like	27022.11697	390	3	morphological development, brain development
NW_017096475.1	LOC108557104	stimulator of interferon genes protein	27015.60489	391	1
NW_017096028.1	LOC108569193	outer dynein arm protein 1-like	26998.31931	392	1
NW_017095973.1	LOC108569031	chaoptin	26983.24291	393	3
NW_017097376.1	LOC108559937	lncRNA	26979.78454	394	2	ncRNA
NW_017096206.1	LOC108570018	organic cation transporter 1-like	26969.99067	395	1
NW_017096206.1	LOC108570019	organic cation transporter 1-like	26969.99067	396	1
NW_017095554.1	LOC108556507	actin-binding LIM protein 2-like	26959.22608	397	1
NW_017098211.1	LOC108561925	uncharacterized protein LOC108561925	26952.06753	398	1
NW_017097996.1	LOC108561511	probable cytochrome P450 4ac1	26943.60091	399	1	cytochrome P450
NW_017097996.1	LOC108561515	lncRNA	26943.60091	400	1	ncRNA
NW_017096133.1	LOC108569724	protein polybromo-1	26863.15998	401	1	transcription factor, d repair
NW_017099833.1	LOC108565738	octopamine receptor beta-1R-like	26845.47227	402	1	hormone-related
NW_017096720.1	LOC108557968	LOW QUALITY PROTEIN: uncharacterized protein LOC108557968	26841.69008	403	2
NW_017096637.1	LOC108557666	cytochrome b reductase 1	26801.77829	404	2
NW_017096528.1	LOC108557337	protein decapentaplegic-like	26775.67398	405	1	morphological development
NW_017098109.1	LOC108561694	probable nuclear hormone-related receptor HR38	26768.90248	406	2	transcription factor
NW_017100083.1	LOC108567045	uncharacterized protein LOC108567045	26746.43805	407	1
NW_017099690.1	LOC108565232	protein phosphatase 1 regulatory subunit 12A	26718.26741	408	1
NW_017098176.1	LOC108561818	leupaxin	26685.74602	409	2	hormone-related-related
NW_017098205.1	LOC108561896	lncRNA	26680.36793	410	2	ncRNA
NW_017096602.1	LOC108557573	beta-amyloid-like protein	26637.03421	411	2
NW_017100090.1	LOC108567571	uncharacterized protein LOC108567571	26633.67485	412	5
NW_017096431.1	LOC108557006	multidrug resistance-associated protein 4-like	26604.78865	413	1	immune-related
NW_017096557.1	LOC108557388	meiotic recombination protein SPO11	26603.96815	414	1
NW_017096087.1	LOC108569467	myosin-11	26575.66368	415	1	morphological development
NW_017097589.1	LOC108560481	thrombospondin type-1 domain-containing protein 4-like	26570.70326	416	2
NW_017095760.1	LOC108562571	ejaculatory bulb-specific protein 3-like	26550.05638	417	1
NW_017098191.1	LOC108561871	pupal cuticle protein C1B-like	26543.14638	418	1	morphological development
NW_017098191.1	LOC108561872	larval cuticle protein F1-like, partial	26543.14638	419	1	morphological development
NW_017096046.1	LOC108569253	probable tyrosine-protein phosphatase F54C8.4	26515.40342	420	1
NW_017099806.1	LOC108565650	venom acid phosphatase Acph-1-like	26504.76582	421	3
NW_017098136.1	LOC108561730	pupal cuticle protein 20-like	26419.55815	422	1	morphological development
NW_017097351.1	LOC108559890	adult-specific cuticular protein ACP-20-like	26409.97754	423	1	morphological development
NW_017099626.1	LOC108564906	hemicentin-1	26374.01832	424	2
NW_017099582.1	LOC108564820	calcium-transporting ATPase sarcoplasmic/endoplasmic reticulum type	26298.24582	425	1
NW_017097175.1	LOC108559301	gametocyte-specific factor 1-like	26275.81854	426	2
NW_017100111.1	LOC108568501	dystroglycan-like	26233.17693	427	2
NW_017098910.1	LOC108563541	transmembrane protein 198	26216.17173	428	1
NW_017099676.1	LOC108565120	cGMP-specific 3\\',5\\'-cyclic phosphodiesterase	26172.14651	429	2
NW_017099509.1	LOC108564602	uncharacterized protein LOC108564602	26148.33583	430	1
NW_017100106.1	LOC108568296	adenylate cyclase type 6	26025.93979	431	1
NW_017096262.1	Trnas-gcu-3	Trnas-gcu-3	25930.89288	432	3	gene expression
NW_017099876.1	LOC108565958	snurportin-1	25930.77914	433	1
NW_017097216.1	LOC108559435	protein NDRG3	25922.39359	434	1
NW_017099763.1	LOC108565524	uncharacterized protein LOC108565524	25922.22056	435	2
NW_017095776.1	LOC108563143	polypeptide N-acetylgalactosaminyltransferase-like 6	25919.18011	436	1
NW_017099969.1	LOC108566386	probable 2-oxoglutarate dehydrogenase E1 component DHKTD1 homolog, mitochondrial	25902.42405	437	2
NW_017096371.1	LOC108556834	trichohyalin-like	25888.29172	438	1
NW_017096457.1	LOC108557059	potassium voltage-gated channel protein Shab	25879.18876	439	2
NW_017100099.1	LOC108567891	uncharacterized protein LOC108567891	25876.82036	440	1
NW_017097173.1	LOC108559279	E3 ubiquitin-protein ligase Topors-like	25856.50025	441	1	d repair, post translatiol
NW_017099706.1	LOC108565299	serine-rich adhesin for platelets-like	25832.55738	442	2
NW_017096671.1	LOC108557837	TOX high mobility group box family member 4-like	25791.3557	443	1	transcription factor
NW_017100115.1	LOC108568813	DIS3-like exonuclease 2	25787.47646	444	1
NW_017100115.1	LOC108568816	multiple inositol polyphosphate phosphatase 1	25787.47646	445	2
NW_017096881.1	LOC108558378	uncharacterized protein LOC108558378	25774.20618	446	1
NW_017099357.1	LOC108564394	choline transporter-like protein 3	25769.30389	447	1
NW_017098733.1	LOC108563091	larval serum protein 1 alpha chain-like	25732.63752	448	1
NW_017096262.1	Trnas-gcu-4	Trnas-gcu-4	25711.46634	449	4	gene expression
NW_017099815.1	LOC108565678	leucine-rich repeat-containing protein 51-like	25635.79027	450	1
NW_017097478.1	LOC108560201	uncharacterized protein LOC108560201	25635.16618	451	1
NW_017096739.1	LOC108558028	C-type lectin 37Da-like	25579.40875	452	1	immune-related
NW_017096076.1	LOC108569413	protein glass	25572.16074	453	1	transcription factor
NW_017098186.1	LOC108561862	uncharacterized protein LOC108561862	25557.12692	454	1
NW_017097178.1	LOC108559311	uncharacterized protein LOC108559311	25458.17296	455	1
NW_017098881.1	LOC108563398	protein disulfide-isomerase A4-like, partial	25429.18795	456	2
NW_017099509.1	LOC108564593	septin-4, partial	25422.14232	457	2
NW_017095582.1	LOC108557575	uncharacterized protein LOC108557575, partial	25415.20026	458	1
NW_017097500.1	LOC108560260	location of vulva defective 1-like	25414.44534	459	1
NW_017097589.1	LOC108560494	uncharacterized protein LOC108560494	25413.11963	460	2
NW_017098473.1	LOC108562533	uncharacterized protein LOC108562533	25355.64511	461	3
NW_017096951.1	LOC108558569	runt-related transcription factor 1-like	25346.71633	462	2	transcription factor
NW_017096064.1	LOC108569329	protein-tyrosine sulfotransferase, partial	25337.98586	463	2
NW_017095900.1	LOC108568057	F-box only protein 21-like	25325.62501	464	2
NW_017095570.1	LOC108556957	uncharacterized protein LOC108556957	25325.47317	465	1
NW_017097224.1	LOC108559447	toll-like receptor 6	25311.191	466	1	immune-related
NW_017095840.1	LOC108566433	neurotrimin-like	25303.47519	467	1	brain development
NW_017099835.1	LOC108565743	large neutral amino acids transporter small subunit 1	25271.47453	468	1
NW_017097343.1	LOC108559880	lncRNA	25258.38903	469	4	ncRNA
NW_017097567.1	LOC108560428	lncRNA	25238.50364	470	1	ncRNA
NW_017099089.1	LOC108563985	pancreatic triacylglycerol lipase-like	25209.26681	471	1
NW_017096370.1	LOC108556824	sodium-dependent nutrient amino acid transporter 1-like	25206.92904	472	2
NW_017096308.1	LOC108556626	apoptosis-stimulating of p53 protein 2	25190.01855	473	1
NW_017096545.1	LOC108557360	tryptase alpha/beta-1-like	25188.31142	474	1
NW_017096774.1	LOC108558139	EF-hand domain-containing protein D2 homolog	25186.47751	475	1
NW_017098882.1	LOC108563437	ras-related protein Rap-1	25169.15072	476	1
NW_017099990.1	LOC108566582	uncharacterized protein LOC108566582	25135.46397	477	1
NW_017100082.1	LOC108566980	ovomucoid-like	25125.36992	478	2
NW_017098191.1	LOC108561869	pupal cuticle protein C1B-like	25122.05887	479	1	morphological development
NW_017099948.1	LOC108566267	uncharacterized protein LOC108566267	25120.97384	480	2
NW_017095926.1	LOC108568730	sodium- and chloride-dependent GABA transporter 2-like	25118.94516	481	1
NW_017100092.1	LOC108567628	nucleoside diphosphate kinase 7	25111.05472	482	5
NW_017099663.1	LOC108565103	uncharacterized protein LOC108565103	25109.75663	483	1
NW_017099587.1	LOC108564831	uncharacterized protein LOC108564831	25101.24547	484	1
NW_017096262.1	Trnas-gcu-6	Trnas-gcu-6	25053.18674	485	2	gene expression
NW_017099822.1	LOC108565702	chromosome transmission fidelity protein 18 homolog	25005.95773	486	1
NW_017096258.1	LOC108556451	nesprin-1	24992.87027	487	3
NW_017095536.1	LOC108569698	uncharacterized protein LOC108569698	24980.76539	488	2
NW_017099628.1	LOC108564907	Ca(2+)/calmodulin-responsive adenylate cyclase-like, partial	24970.90857	489	1
NW_017098778.1	LOC108563160	mitochondrial import inner membrane translocase subunit TIM50-A-like	24898.46271	490	1
NW_017095724.1	LOC108561186	S-phase kinase-associated protein 2	24846.03182	491	1
NW_017095979.1	LOC108569062	neuroligin-4, X-linked-like	24787.48902	492	2	brain development
NW_017100096.1	LOC108567764	apoptosis-stimulating of p53 protein 1-like	24785.09757	493	2
NW_017098282.1	LOC108562069	uncharacterized protein LOC108562069	24781.57251	494	1
NW_017099379.1	LOC108564422	protein melted	24774.53528	495	1
NW_017098910.1	LOC108563529	5\\'-AMP-activated protein kinase subunit gamma-2-like	24774.22587	496	4
NW_017097679.1	LOC108560704	uncharacterized protein LOC108560704	24770.47258	497	1
NW_017095935.1	LOC108568825	serine-rich adhesin for platelets-like	24743.10551	498	1
NW_017096774.1	LOC108558116	dehydrodolichyl diphosphate synthase complex subunit DHDDS-like	24637.10644	499	1
NW_017096475.1	LOC108557106	uncharacterized protein LOC108557106	24626.38087	500	2
NW_017098945.1	LOC108563642	sodium- and chloride-dependent GABA transporter ine	24624.96138	501	1
NW_017095665.1	LOC108559214	zinc finger and SCAN domain-containing protein 21-like	24590.18528	502	1	transcription factor
NW_017096076.1	LOC108569418	ABC transporter G family member 23-like	24564.39973	503	1
NW_017098790.1	LOC108563213	ankyrin repeat domain-containing protein 6	24539.59995	504	2
NW_017097478.1	LOC108560203	carboxyl-terminal PDZ ligand of neuronal nitric oxide synthase protein-like	24538.56615	505	2
NW_017096091.1	LOC108569482	visual system homeobox 2	24518.48111	506	1	transcription factor
NW_017096174.1	LOC108569911	uncharacterized protein LOC108569911, partial	24495.40171	507	1
NW_017095801.1	LOC108564560	rho guanine nucleotide exchange factor 10-like protein	24490.15982	508	2
NW_017099730.1	LOC108565428	palmitoyl-protein thioesterase 1	24473.72562	509	1
NW_017098721.1	LOC108563059	uncharacterized protein LOC108563059, partial	24462.86728	510	1
NW_017097409.1	LOC108560024	sushi, von Willebrand factor type A, EGF and pentraxin domain-containing protein 1	24461.69554	511	1
NW_017096984.1	LOC108558637	uncharacterized protein LOC108558637	24456.34031	512	1
NW_017096067.1	LOC108569346	rap1 GTPase-activating protein 1	24440.74705	513	1
NW_017099848.1	LOC108565812	lncRNA	24440.37044	514	1	ncRNA
NW_017097119.1	LOC108558988	Down syndrome cell adhesion molecule-like protein Dscam2	24419.64788	515	1
NW_017096262.1	Trnas-gcu-5	Trnas-gcu-5	24404.84847	516	4	gene expression
NW_017096951.1	LOC108558563	ovomucoid-like	24387.45585	517	1	immune-related
NW_017095534.1	LOC108569362	thyrotroph embryonic factor	24381.75425	518	1	transcription factor
NW_017096341.1	LOC108556710	adhesion G protein-coupled receptor F5-like	24341.26084	519	1
NW_017099052.1	LOC108563914	cytochrome P450 4C1-like	24317.38211	520	1	cytochrome P450
NW_017096708.1	LOC108557955	uncharacterized protein LOC108557955	24302.28799	521	3
NW_017096512.1	LOC108557261	oxytocin receptor-like	24296.72262	522	2	homeostasis, social behaviour
NW_017096774.1	LOC108558102	uncharacterized protein LOC108558102	24269.77477	523	1
NW_017099812.1	LOC108565670	nucleolar protein 9	24265.8792	524	1	gene expression
NW_017099081.1	LOC108563976	calcium release-activated calcium channel protein 1-like	24262.89581	525	3
NW_017099518.1	Trnaf-gaa-8	Trnaf-gaa-8	24251.03897	526	1	gene expression
NW_017099518.1	Trnaf-gaa-9	Trnaf-gaa-9	24251.03897	527	2	gene expression
NW_017099518.1	LOC108564630	DNA-binding protein D-ETS-3	24251.03897	528	1	transcription factor, d repair
NW_017095935.1	LOC108568856	testican-3	24237.79906	529	2
NW_017099625.1	Trnar-ccu-6	Trnar-ccu-6	24215.66993	530	1	gene expression
NW_017097003.1	LOC108558676	otoferlin-like	24190.51441	531	1
NW_017097749.1	LOC108560868	carboxyl-terminal PDZ ligand of neuronal nitric oxide synthase protein-like, partial	24177.1615	532	3
NW_017099687.1	LOC108565230	protein apterous-like	24162.91411	533	1
NW_017096188.1	LOC108569959	disintegrin and metalloproteinase domain-containing protein 10-like, partial	24157.07571	534	1
NW_017098138.1	Trnan-guu-17	Trnan-guu-17	24124.33983	535	2	gene expression
NW_017099643.1	LOC108564988	ankyrin repeat domain-containing protein 12	24111.28612	536	1
NW_017096654.1	LOC108557772	LOW QUALITY PROTEIN: fatty acid synthase-like	24110.92239	537	2
NW_017097376.1	LOC108559940	beta-1,3-galactosyltransferase 5	24087.00171	538	1
NW_017099081.1	LOC108563973	synaptonemal complex protein 1	24077.24634	539	2
NW_017098219.1	LOC108561948	protein IMPACT-like	24073.68741	540	1
NW_017098881.1	LOC108563405	supervillin	24068.93316	541	1	morphological development
NW_017100105.1	LOC108568237	UDP-glucuronosyltransferase 2B31	23998.80603	542	1
NW_017100105.1	LOC108568240	UDP-glucuronosyltransferase 2B2-like	23998.80603	543	1
NW_017095662.1	LOC108559176	clavesin-1-like	23991.24353	544	2	brain development
NW_017099259.1	LOC108564264	neuroligin-4, X-linked-like	23989.32113	545	1
NW_017099680.1	LOC108565176	mucin-2-like	23985.44955	546	1
NW_017096383.1	LOC108556869	venom protease-like	23925.49336	547	2	immune-related,
NW_017098881.1	LOC108563409	intraflagellar transport protein 172 homolog	23912.90133	548	2
NW_017100037.1	LOC108566706	probable proline--tRNA ligase, mitochondrial	23863.71489	549	1
NW_017098171.1	LOC108561788	protein lap4-like	23811.57243	550	2
NW_017096079.1	LOC108569423	uncharacterized protein LOC108569423	23784.26013	551	2
NW_017096079.1	LOC108569425	IQ domain-containing protein G-like	23784.26013	552	1
NW_017096120.1	LOC108569696	titin	23777.88443	553	1	chromatin
NW_017097057.1	LOC108558786	SH2 domain-containing protein 4A-like	23698.57237	554	1
NW_017098925.1	LOC108563611	protein ARV1	23696.16306	555	2	morphological development
NW_017095570.1	LOC108556948	uncharacterized protein LOC108556948	23691.79469	556	3
NW_017097993.1	LOC108561497	nuclear hormone-related receptor FTZ-F1	23665.20535	557	1	transcription factor
NW_017099786.1	LOC108565583	LOW QUALITY PROTEIN: probable cytochrome P450 4ac2	23607.57828	558	1	cytochrome P450
NW_017100101.1	LOC108568107	soluble guanylate cyclase 88E	23565.50461	559	1
NW_017097198.1	LOC108559387	protein abnormal spindle	23554.68051	560	1
NW_017098925.1	LOC108563609	putative odorant receptor 85d	23535.2068	561	1	olfaction
NW_017098925.1	LOC108563610	odorant receptor 4-like	23535.2068	562	1	olfaction
NW_017096545.1	LOC108557363	uncharacterized protein LOC108557363	23531.05345	563	1
NW_017099089.1	LOC108563990	leukocyte surface antigen CD53-like	23512.82655	564	1	immune-related
NW_017099563.1	LOC108564743	cytochrome P450 6k1-like	23490.73568	565	1	cytochrome P450
NW_017099526.1	LOC108564659	uncharacterized protein LOC108564659	23469.35524	566	1
NW_017099526.1	LOC108564664	neurogenic locus notch homolog protein 1	23469.35524	567	1	brain development
NW_017095677.1	LOC108559490	uncharacterized protein LOC108559490	23462.20772	568	1
NW_017096680.1	LOC108557880	neural-cadherin-like, partial	23425.2826	569	1	brain development
NW_017098138.1	LOC108561731	uncharacterized protein LOC108561731, partial	23407.32763	570	2
NW_017099625.1	LOC108564901	neuropeptide F receptor-like	23390.54468	571	2	feeding, metabolism
NW_017096495.1	LOC108557166	putative pre-mRNA-splicing factor ATP-dependent RNA helicase PRP1	23389.89391	572	2	gene expression
NW_017097187.1	LOC108559320	protein takeout-like	23386.26305	573	1	homeostasis, feeding, social behaviour
NW_017096067.1	LOC108569344	lncRNA	23376.86314	574	1	ncRNA
NW_017098685.1	LOC108563007	neurocalcin homolog	23315.77501	575	1	brain development
NW_017098685.1	LOC108563008	neuronal calcium sensor 2	23315.77501	576	1	brain development
NW_017096667.1	LOC108557818	probable G-protein coupled receptor 52	23314.98779	577	1
NW_017098800.1	LOC108563245	protein dispatched-like	23314.88882	578	1
NW_017097108.1	LOC108558942	apoptosis-resistant E3 ubiquitin protein ligase 1	23312.22214	579	1
NW_017097749.1	LOC108560869	UNC93-like protein	23311.67504	580	2
NW_017100088.1	LOC108567417	dual 3\\',5\\'-cyclic-AMP and -GMP phosphodiesterase 11	23300.76393	581	3
NW_017099739.1	LOC108565471	bumetanide-sensitive sodium-(potassium)-chloride cotransporter	23292.04089	582	1
NW_017099098.1	LOC108564006	deleted in malignant brain tumors 1 protein-like, partial	23272.38734	583	2
NW_017098050.1	LOC108561580	peptidoglycan-recognition protein SC2-like	23265.60533	584	2
NW_017095755.1	LOC108562384	uncharacterized protein LOC108562384	23258.82338	585	1
NW_017099791.1	LOC108565617	protein artemis	23241.97591	586	1	d repair
NW_017099521.1	LOC108564649	neuroendocrine convertase 1-like, partial	23229.31354	587	1	hormone-related-related
NW_017095810.1	LOC108565049	somatomedin-B and thrombospondin type-1 domain-containing protein-like, partial	23225.71778	588	2
NW_017095810.1	LOC108565105	uncharacterized protein LOC108565105	23225.71778	589	2
NW_017096594.1	LOC108557450	nucleolar transcription factor 1-A-like	23213.44919	590	1	transcription factor
NW_017096602.1	LOC108557578	SH3 and multiple ankyrin repeat domains protein 3	23194.54169	591	3
NW_017095699.1	LOC108560283	cholecystokinin receptor-like	23185.69678	592	2	feeding, neuropeptide
NW_017096866.1	LOC108558341	uncharacterized protein LOC108558341	23181.99929	593	1
NW_017097062.1	LOC108558801	potassium voltage-gated channel subfamily H member 8	23173.35909	594	2
NW_017098138.1	Trnap-agg-10	Trnap-agg-10	23168.32357	595	3	gene expression
NW_017097919.1	LOC108561363	synaptotagmin-10-like	23139.91488	596	1	brain development
NW_017098910.1	LOC108563507	putative mediator of RNA polymerase II transcription subunit 26	23121.86637	597	1	gene expression, d repair
NW_017098480.1	LOC108562542	anoctamin-10	23112.31833	598	2
NW_017099447.1	LOC108564533	poly(A) RNA polymerase gld-2 homolog A-like	23097.86655	599	2	gene expression
NW_017099447.1	LOC108564534	probable ATP-dependent RNA helicase pitchoune	23097.86655	600	1
NW_017097633.1	LOC108560585	enoyl-CoA hydratase, mitochondrial	23066.23665	601	1
NW_017095778.1	LOC108563744	uncharacterized protein LOC108563744	23056.38008	602	1
NW_017099969.1	LOC108566389	probable cation-transporting ATPase 13A3	23009.07987	603	2
NW_017097512.1	LOC108560302	protein SREK1IP1-like	22981.81108	604	2	gene expression
NW_017099606.1	LOC108564851	glutamate receptor-interacting protein 1, partial	22946.56862	605	1	brain development
NW_017099403.1	LOC108564459	uncharacterized protein LOC108564459	22906.87708	606	2
NW_017098929.1	LOC108563617	protein sidekick-like, partial	22904.7016	607	2	brain development
NW_017096684.1	LOC108557899	glutamate receptor ionotropic, NMDA 2B-like	22890.736	608	1	brain development
NW_017096594.1	LOC108557495	aquaporin-12	22874.5497	609	1	homeostasis
NW_017096227.1	LOC108556343	protein big brother-like	22868.95658	610	1	gene expression
NW_017098549.1	LOC108562733	uncharacterized protein LOC108562733, partial	22855.67967	611	1
NW_017099472.1	LOC108564550	zinc finger protein 609-like	22843.99559	612	1	transcription factor
NW_017096434.1	LOC108557012	juvenile hormone-related epoxide hydrolase 1-like	22839.54605	613	1	hormone-related
NW_017099870.1	LOC108565925	DNA replication licensing factor Mcm6	22795.5927	614	1	d repair
NW_017095559.1	LOC108556627	uncharacterized protein LOC108556627	22756.83843	615	1
NW_017100111.1	LOC108568499	alpha-tocopherol transfer protein-like	22756.63625	616	1
NW_017096512.1	LOC108557258	putative fatty acyl-CoA reductase CG5065	22730.78766	617	1
NW_017098282.1	LOC108562068	uncharacterized protein LOC108562068	22727.36701	618	1
NW_017099704.1	LOC108565271	ATP synthase subunit b, mitochondrial	22712.32791	619	2
NW_017096650.1	LOC108557768	uncharacterized protein LOC108557768	22707.20989	620	1
NW_017095935.1	LOC108568854	uncharacterized protein LOC108568854	22652.38845	621	1
NW_017096943.1	LOC108558546	ras-like GTP-binding protein RhoL	22622.91166	622	1
NW_017099625.1	Trnar-ccu-5	Trnar-ccu-5	22565.41942	623	2	gene expression
NW_017098116.1	LOC108561706	tRNA dimethylallyltransferase, mitochondrial	22562.99689	624	1
NW_017098116.1	LOC108561708	WASH complex subunit strumpellin	22562.99689	625	1
NW_017095623.1	LOC108558454	lncRNA	22557.27029	626	2	ncRNA
NW_017097691.1	LOC108560743	proton-coupled amino acid transporter-like protein CG1139	22519.50283	627	1
NW_017099737.1	LOC108565470	septin-1-like	22514.4743	628	1
NW_017096351.1	LOC108556732	fatty acyl-CoA reductase 1-like	22485.42988	629	1
NW_017096016.1	LOC108569171	ecdysone receptor-like	22460.26082	630	3	transcription factor, hormone-related-related
NW_017096984.1	LOC108558633	protein MAATS1-like	22457.42002	631	1
NW_017096473.1	LOC108557101	serine protease inhibitor 3/4-like	22456.13158	632	1
NW_017100082.1	LOC108566962	serine protease inhibitor dipetalogastin-like	22410.11237	633	2
NW_017100082.1	LOC108566963	four-domain proteases inhibitor-like	22410.11237	634	1
NW_017098882.1	LOC108563416	uncharacterized protein LOC108563416	22405.76162	635	1
NW_017098882.1	LOC108563422	IQ and AAA domain-containing protein 1	22405.76162	636	1
NW_017100090.1	LOC108567554	kynurenine formamidase-like, partial	22382.55096	637	1
NW_017099680.1	LOC108565147	uncharacterized protein LOC108565147	22361.144	638	1
NW_017096266.1	LOC108556468	uncharacterized protein LOC108556468	22338.42661	639	1
NW_017095705.1	LOC108560984	cytochrome P450 4C1-like	22331.60573	640	1	cytochrome P450
NW_017095705.1	LOC108561006	uncharacterized protein LOC108561006	22331.60573	641	1
NW_017096093.1	LOC108569498	mucin-3A	22328.10729	642	1
NW_017096079.1	LOC108569428	uncharacterized protein LOC108569428	22292.50339	643	1
NW_017100070.1	LOC108566818	lncRNA	22284.54086	644	1	ncRNA
NW_017100080.1	LOC108566910	slowpoke-binding protein	22274.71414	645	1	brain development
NW_017096725.1	LOC108557988	homeobox protein 2-like	22267.27701	646	1	transcription factor
NW_017095522.1	LOC108568351	fatty acid synthase-like	22246.24844	647	2
NW_017100015.1	LOC108566635	uncharacterized protein LOC108566635	22230.69855	648	1
