# Supplementary material for: Parental care shapes the evolution of molecular genetic variation
Source: Evol Lett. 2023 Sep 5;7(6):379–88. doi: 10.1093/evlett/qrad039 (PMC10693002; doi:10.1093/evlett/qrad039)
Supplement: qrad039_suppl_Supplementary_Table_S4 [file qrad039_suppl_supplementary_table_s4.xlsx]

## Sheet: qrad039_suppl_Supplementary_Tab
contig	geneID	gene_name	avg_product_score	rank	num_windows
NW_017096986.1	Trnap-ugg-5	Trnap-ugg-5	105224	1	1
NW_017100085.1	LOC108567163	leucine-rich repeats and immunoglobulin-like domains protein 1	95595.9	2	3
NW_017096536.1	LOC108557343	dnaJ homolog dnj-5	82551.3	3	2
NW_017095724.1	LOC108561182	BMP and activin membrane-bound inhibitor homolog	80361.8	4	1
NW_017096930.1	LOC108558527	leucine-rich repeat and transmembrane domain-containing protein 1-like	75870.5	5	2
NW_017096481.1	Trnap-ugg-3	Trnap-ugg-3	64357.7	6	1
NW_017097712.1	LOC108560788	uncharacterized protein LOC108560788	59134.7	7	1
NW_017097634.1	LOC108560595	5-formyltetrahydrofolate cyclo-ligase	54848.6	8	2
NW_017096371.1	LOC108556840	26S protease regulatory subunit 7	51072.1	9	2
NW_017099615.1	LOC108564887	cytochrome P450 6k1-like	50811.8	10	1
NW_017096459.1	LOC108557071	PAXIP1-associated glutamate-rich protein 1	48941.9	11	2
NW_017099793.1	LOC108565634	rRNA methyltransferase 3 mitochondrial	48741.9	12	1
NW_017097541.1	LOC108560349	protein disulfide-isomerase A5	48206.5	13	1
NW_017096654.1	LOC108557773	fatty acid synthase-like	47963.5	14	1
NW_017096988.1	LOC108558649	solute carrier family 35 member G1	46938.2	15	1
NW_017096481.1	Trnag-ucc-5	Trnag-ucc-5	46463.1	16	2
NW_017096664.1	LOC108557805	venom protease-like	45766.9	17	2
NW_017096212.1	LOC108556281	proton-coupled amino acid transporter-like protein CG1139	44459.9	18	1
NW_017096960.1	LOC108558582	general odorant-binding protein lush-like	43817.2	19	1
NW_017096459.1	LOC108557070	LOW QUALITY PROTEIN: glycerol kinase-like	43428.3	20	1
NW_017098201.1	LOC108561895	uncharacterized protein LOC108561895	42856	21	2
NW_017099658.1	LOC108565076	disintegrin and metalloproteinase domain-containing protein 9	42154.5	22	1
NW_017099735.1	LOC108565461	uncharacterized protein LOC108565461	41912.8	23	1
NW_017097808.1	LOC108561046	uncharacterized protein LOC108561046	41647.4	24	1
NW_017100015.1	LOC108566640	sulfotransferase family cytosolic 1B member 1-like	40972.7	25	1
NW_017097680.1	LOC108560716	uncharacterized protein LOC108560716	40829.8	26	2
NW_017096503.1	LOC108557209	uncharacterized protein LOC108557209	40504.7	27	2
NW_017095724.1	LOC108561153	ADP-ribosylation factor-like protein 8	40102	28	3
NW_017095724.1	Trnai-aau-3	Trnai-aau-3	40102	29	3
NW_017097769.1	LOC108560916	odorant receptor 4-like	39878.3	30	1
NW_017096594.1	LOC108557496	sentrin-specific protease 8-like	39321.8	31	1
NW_017097898.1	LOC108561336	single-stranded DNA-binding protein mitochondrial	38828.8	32	1
NW_017099793.1	LOC108565632	eIF-2-alpha kinase activator GCN1	38119.9	33	2
NW_017099940.1	LOC108566230	phosphatidylinositol 4 5-bisphosphate 5-phosphatase A-like	37707.5	34	1
NW_017098910.1	LOC108563555	polypeptide N-acetylgalactosaminyltransferase 2	36781.1	35	1
NW_017100083.1	LOC108567058	voltage-dependent calcium channel gamma-8 subunit	36745.5	36	1
NW_017095751.1	LOC108562308	ribosomal RNA-processing protein 7 homolog A	36361.6	37	1
NW_017098453.1	LOC108562520	cuticle protein 18.7-like	36038.3	38	1
NW_017098979.1	LOC108563780	dehydrogenase/reductase SDR family member 7	35710.4	39	1
NW_017096038.1	LOC108569198	troponin C-like	35263.2	40	1
NW_017100034.1	LOC108566699	tetraspanin-13	34883.6	41	2
NW_017099563.1	LOC108564747	cytochrome P450 6k1-like	34467.4	42	3
NW_017098835.1	LOC108563331	protein Malvolio-like	34378.1	43	1
NW_017099955.1	LOC108566309	uncharacterized protein LOC108566309	34135.1	44	1
NW_017100086.1	LOC108567194	uncharacterized protein LOC108567194	33722.1	45	1
NW_017097953.1	LOC108561403	prefoldin subunit 4	33509.9	46	2
NW_017098078.1	LOC108561623	fibrillin-1	33385.4	47	1
NW_017099179.1	Trnaa-agc-18	Trnaa-agc-18	33122.5	48	1
NW_017096371.1	LOC108556837	mite allergen Der f 3-like	32884.1	49	1
NW_017095943.1	LOC108568880	cytochrome c oxidase subunit NDUFA4	32639.6	50	2
NW_017100049.1	LOC108566731	protein farnesyltransferase/geranylgeranyltransferase type-1 subunit alpha	32595.3	51	1
NW_017098422.1	LOC108562391	uncharacterized protein LOC108562391	32234.3	52	1
NW_017096537.1	Trnar-acg-5	Trnar-acg-5	31874.8	53	1
NW_017096537.1	Trnar-acg-6	Trnar-acg-6	31874.8	54	1
NW_017096537.1	Trnar-acg-7	Trnar-acg-7	31874.8	55	1
NW_017096537.1	Trnar-acg-8	Trnar-acg-8	31874.8	56	1
NW_017097633.1	LOC108560587	uncharacterized protein LOC108560587	30883.8	57	1
NW_017100023.1	LOC108566675	26S proteasome non-ATPase regulatory subunit 6	30740.3	58	2
NW_017096685.1	LOC108557900	lncRNA	30532.7	59	1
NW_017100096.1	LOC108567775	40S ribosomal protein S19-like	30528.5	60	1
NW_017096079.1	Trnai-aau-4	Trnai-aau-4	30415.5	61	1
NW_017099822.1	LOC108565699	dorsalin-1-like	30313.5	62	2
NW_017095947.1	LOC108568958	cysteine-rich PDZ-binding protein	30188.6	63	2
NW_017095947.1	LOC108568960	CCAAT/enhancer-binding protein zeta	30188.6	64	2
NW_017095582.1	Trnam-cau-5	Trnam-cau-5	30096.9	65	1
NW_017095582.1	Trnam-cau-6	Trnam-cau-6	30096.9	66	1
NW_017098979.1	LOC108563779	ER membrane protein complex subunit 1	29955.2	67	2
NW_017096120.1	LOC108569689	sorting nexin-16	29749	68	1
NW_017096427.1	LOC108557002	protein Simiate	29396.6	69	1
NW_017096427.1	LOC108557003	COX assembly mitochondrial protein 2 homolog	29396.6	70	1
NW_017099735.1	LOC108565459	uncharacterized protein LOC108565459	29294.8	71	1
NW_017096371.1	LOC108556846	glutaminyl-peptide cyclotransferase-like	29269.3	72	2
NW_017099806.1	LOC108565655	acetylcholine receptor subunit alpha-like	29113.5	73	2
NW_017096602.1	LOC108557559	uncharacterized protein LOC108557559	29038	74	2
NW_017097760.1	LOC108560881	rhythmically expressed gene 2 protein	28878.3	75	1
NW_017096682.1	LOC108557892	uncharacterized protein LOC108557892	28736	76	1
NW_017097474.1	LOC108560198	tenecin-3-like	28361.6	77	1
NW_017099676.1	LOC108565120	cGMP-specific 3\\'5\\'-cyclic phosphodiesterase	28259.8	78	1
NW_017099990.1	LOC108566581	angiotensin-converting enzyme-like	28180.4	79	1
NW_017097688.1	LOC108560720	inducible metalloproteinase inhibitor protein-like	28036.4	80	1
NW_017097688.1	LOC108560739	inducible metalloproteinase inhibitor protein-like	28036.4	81	1
NW_017098360.1	LOC108562249	P protein	28023.9	82	1
NW_017100060.1	LOC108566792	ADP-ribosylation factor 4-like	27933.7	83	1
NW_017099780.1	LOC108565565	uncharacterized protein LOC108565565	27926	84	1
NW_017097846.1	LOC108561156	dolichyl-diphosphooligosaccharide--protein glycosyltransferase 48 kDa subunit	27411.6	85	1
NW_017096067.1	LOC108569338	60S ribosomal protein L3	27223	86	1
NW_017096067.1	LOC108569343	uncharacterized protein LOC108569343	27223	87	1
NW_017098835.1	LOC108563323	NADH dehydrogenase	27099.5	88	1
NW_017096475.1	LOC108557104	stimulator of interferon genes protein	27015.6	89	1
NW_017096206.1	LOC108570019	organic cation transporter 1-like	26970	90	1
NW_017099806.1	LOC108565658	prostatic acid phosphatase-like	26902.2	91	1
NW_017096133.1	LOC108569724	protein polybromo-1	26863.2	92	1
NW_017096557.1	LOC108557388	meiotic recombination protein SPO11	26604	93	1
NW_017098191.1	LOC108561872	larval cuticle protein F1-like	26543.1	94	1
NW_017097175.1	LOC108559301	gametocyte-specific factor 1-like	26275.8	95	1
NW_017099509.1	LOC108564602	uncharacterized protein LOC108564602	26148.3	96	1
NW_017099876.1	LOC108565958	snurportin-1	25930.8	97	1
NW_017099763.1	LOC108565524	uncharacterized protein LOC108565524	25922.2	98	1
NW_017097173.1	LOC108559279	E3 ubiquitin-protein ligase Topors-like	25856.5	99	1
NW_017100115.1	LOC108568813	DIS3-like exonuclease 2	25787.5	100	1
NW_017100115.1	LOC108568816	multiple inositol polyphosphate phosphatase 1	25787.5	101	1
NW_017096881.1	LOC108558378	uncharacterized protein LOC108558378	25774.2	102	1
NW_017099815.1	LOC108565678	leucine-rich repeat-containing protein 51-like	25635.8	103	1
NW_017099509.1	LOC108564593	septin-4	25422.1	104	1
NW_017096262.1	Trnas-gcu-3	Trnas-gcu-3	25387.3	105	2
NW_017096064.1	LOC108569329	protein-tyrosine sulfotransferase partial	25338	106	2
NW_017096262.1	Trnas-gcu-4	Trnas-gcu-4	25275.9	107	3
NW_017100082.1	LOC108566980	ovomucoid-like	25125.4	108	1
NW_017098191.1	LOC108561869	pupal cuticle protein C1B-like	25122.1	109	1
NW_017095926.1	LOC108568730	sodium- and chloride-dependent GABA transporter 2-like	25118.9	110	1
NW_017099587.1	LOC108564831	uncharacterized protein LOC108564831	25101.2	111	1
NW_017096262.1	Trnas-gcu-6	Trnas-gcu-6	25053.2	112	1
NW_017099822.1	LOC108565702	chromosome transmission fidelity protein 18 homolog	25006	113	1
NW_017098473.1	LOC108562533	uncharacterized protein LOC108562533	24972.2	114	1
NW_017098778.1	LOC108563160	mitochondrial import inner membrane translocase subunit TIM50-A-like	24898.5	115	1
NW_017095979.1	LOC108569062	neuroligin-4 X-linked-like	24787.5	116	1
NW_017098282.1	LOC108562069	uncharacterized protein LOC108562069	24781.6	117	1
NW_017100092.1	LOC108567628	nucleoside diphosphate kinase 7	24511.9	118	2
NW_017099848.1	LOC108565812	lncRNA	24440.4	119	1
NW_017096262.1	Trnas-gcu-5	Trnas-gcu-5	24404.8	120	2
NW_017099052.1	LOC108563914	cytochrome P450 4C1-like	24317.4	121	1
NW_017099518.1	Trnaf-gaa-9	Trnaf-gaa-9	24251	122	1
NW_017098138.1	Trnan-guu-17	Trnan-guu-17	24124.3	123	1
NW_017095570.1	LOC108556948	uncharacterized protein LOC108556948	24100.2	124	2
NW_017100105.1	LOC108568237	UDP-glucuronosyltransferase 2B31	23998.8	125	1
NW_017096383.1	LOC108556869	venom protease-like	23925.5	126	1
NW_017096079.1	LOC108569423	uncharacterized protein LOC108569423	23784.3	127	1
NW_017096079.1	LOC108569425	IQ domain-containing protein G-like	23784.3	128	1
NW_017098925.1	LOC108563611	protein ARV1	23696.2	129	1
NW_017099526.1	LOC108564659	uncharacterized protein LOC108564659	23469.4	130	1
NW_017096495.1	LOC108557166	putative pre-mRNA-splicing factor ATP-dependent RNA helicase PRP1	23389.9	131	1
NW_017097509.1	LOC108560297	C-type lectin 37Da-like	23284.6	132	1
NW_017099098.1	LOC108564006	deleted in malignant brain tumors 1 protein-like	23272.4	133	1
NW_017098050.1	LOC108561580	peptidoglycan-recognition protein SC2-like	23265.6	134	1
NW_017099521.1	LOC108564649	neuroendocrine convertase 1-like	23229.3	135	1
NW_017100090.1	LOC108567571	uncharacterized protein LOC108567571	23167.9	136	1
NW_017098480.1	LOC108562542	anoctamin-10	23112.3	137	1
NW_017099447.1	LOC108564533	poly(A) RNA polymerase gld-2 homolog A-like	23097.9	138	1
NW_017099447.1	LOC108564534	probable ATP-dependent RNA helicase pitchoune	23097.9	139	1
NW_017097512.1	LOC108560302	protein SREK1IP1-like	22981.8	140	1
NW_017096434.1	LOC108557012	juvenile hormone epoxide hydrolase 1-like	22839.5	141	1
NW_017096512.1	LOC108557258	putative fatty acyl-CoA reductase CG5065	22730.8	142	1
NW_017098282.1	LOC108562068	uncharacterized protein LOC108562068	22727.4	143	1
NW_017099704.1	LOC108565271	ATP synthase subunit b mitochondrial	22712.3	144	1
NW_017098138.1	Trnap-agg-10	Trnap-agg-10	22690.3	145	1
NW_017099625.1	Trnar-ccu-5	Trnar-ccu-5	22565.4	146	1
NW_017098116.1	LOC108561706	tRNA dimethylallyltransferase mitochondrial	22563	147	1
NW_017098116.1	LOC108561708	WASH complex subunit strumpellin	22563	148	1
NW_017100082.1	LOC108566962	serine protease inhibitor dipetalogastin-like	22410.1	149	1
NW_017100082.1	LOC108566963	four-domain proteases inhibitor-like	22410.1	150	1
NW_017098882.1	LOC108563422	IQ and AAA domain-containing protein 1	22405.8	151	1
