# Supplementary material for: Parental care shapes the evolution of molecular genetic variation
Source: Evol Lett. 2023 Sep 5;7(6):379–88. doi: 10.1093/evlett/qrad039 (PMC10693002; doi:10.1093/evlett/qrad039)
Supplement: qrad039_suppl_Supplementary_Table_S5 [file qrad039_suppl_supplementary_table_s5.xlsx]

## Sheet: qrad039_suppl_Supplementary_Tab
	GO.ID	Term	Annotated	Significant	Expected	classicFisher
1	GO:0051968	positive regulation of synaptic transmis...	7	4	0.34	0.00018
2	GO:0071329	cellular response to sucrose stimulus	20	6	0.98	0.00029
3	GO:0046068	cGMP metabolic process	25	6	1.23	0.00045
4	GO:0006910	phagocytosis, recognition	4	3	0.2	0.00046
5	GO:0048675	axon extension	156	19	7.67	0.00046
6	GO:0007156	homophilic cell adhesion via plasma memb...	63	11	3.1	0.00053
7	GO:0003333	amino acid transmembrane transport	66	8	3.25	0.00068
8	GO:0035149	lumen formation, open tracheal system	61	10	3	0.00071
9	GO:0045938	positive regulation of circadian sleep/w...	32	7	1.57	0.00077
10	GO:0051491	positive regulation of filopodium assemb...	53	9	2.61	0.001
11	GO:0048731	system development	3343	198	164.39	0.00113
12	GO:1990834	response to odorant	26	6	1.28	0.00136
13	GO:0051482	positive regulation of cytosolic calcium...	11	4	0.54	0.00144
14	GO:0042066	perineurial glial growth	12	4	0.59	0.00208
15	GO:0048863	stem cell differentiation	165	14	8.11	0.00232
16	GO:0030865	cortical cytoskeleton organization	127	9	6.25	0.0024
17	GO:2000311	regulation of AMPA receptor activity	2	2	0.1	0.00241
18	GO:0020028	endocytic hemoglobin import into cell	2	2	0.1	0.00241
19	GO:0032240	negative regulation of nucleobase-contai...	2	2	0.1	0.00241
20	GO:0001966	thigmotaxis	2	2	0.1	0.00241
21	GO:0042366	cobalamin catabolic process	2	2	0.1	0.00241
22	GO:0006478	peptidyl-tyrosine sulfation	2	2	0.1	0.00241
23	GO:0007187	G protein-coupled receptor signaling pat...	135	15	6.64	0.00255
24	GO:0071805	potassium ion transmembrane transport	74	9	3.64	0.00259
25	GO:0099509	regulation of presynaptic cytosolic calc...	21	5	1.03	0.00297
26	GO:0007614	short-term memory	74	10	3.64	0.00318
27	GO:0097484	dendrite extension	16	4	0.79	0.00355
28	GO:0046928	regulation of neurotransmitter secretion	44	7	2.16	0.00415
29	GO:0072499	photoreceptor cell axon guidance	87	11	4.28	0.00464
30	GO:0008016	regulation of heart contraction	65	9	3.2	0.0054
31	GO:0009609	response to symbiotic bacterium	8	3	0.39	0.0055
32	GO:0032536	regulation of cell projection size	8	3	0.39	0.0055
33	GO:0007165	signal transduction	2576	150	126.67	0.00648
34	GO:0019934	cGMP-mediated signaling	27	5	1.33	0.00653
35	GO:0030322	stabilization of membrane potential	16	4	0.79	0.00655
36	GO:1904396	regulation of neuromuscular junction dev...	307	16	15.1	0.00667
37	GO:0007305	vitelline membrane formation involved in...	3	2	0.15	0.007
38	GO:0098887	neurotransmitter receptor transport, end...	3	2	0.15	0.007
39	GO:0070207	protein homotrimerization	3	2	0.15	0.007
40	GO:0015889	cobalamin transport	3	2	0.15	0.007
41	GO:0098968	neurotransmitter receptor transport post...	3	2	0.15	0.007
42	GO:1900264	positive regulation of DNA-directed DNA ...	3	2	0.15	0.007
43	GO:0042391	regulation of membrane potential	135	17	6.64	0.00719
44	GO:0042745	circadian sleep/wake cycle	126	19	6.2	0.00746
45	GO:0030335	positive regulation of cell migration	107	6	5.26	0.00806
46	GO:0061640	cytoskeleton-dependent cytokinesis	250	11	12.29	0.00813
47	GO:0048854	brain morphogenesis	17	4	0.84	0.00824
48	GO:0061059	positive regulation of peptidoglycan rec...	17	4	0.84	0.00824
49	GO:0007608	sensory perception of smell	217	20	10.67	0.00963
50	GO:0006509	membrane protein ectodomain proteolysis	10	3	0.49	0.01094
51	GO:0006805	xenobiotic metabolic process	90	12	4.43	0.01223
52	GO:0030011	maintenance of cell polarity	37	5	1.82	0.0124
53	GO:0035025	positive regulation of Rho protein signa...	19	4	0.93	0.01241
54	GO:1904059	regulation of locomotor rhythm	29	5	1.43	0.01256
55	GO:0007268	chemical synaptic transmission	662	62	32.55	0.01298
56	GO:0046058	cAMP metabolic process	17	5	0.84	0.01342
57	GO:0009583	detection of light stimulus	157	10	7.72	0.01352
58	GO:1901148	gene expression involved in extracellula...	4	2	0.2	0.01355
59	GO:0032780	negative regulation of ATPase activity	4	2	0.2	0.01355
60	GO:0006972	hyperosmotic response	4	2	0.2	0.01355
61	GO:1905050	positive regulation of metallopeptidase ...	4	2	0.2	0.01355
62	GO:0060279	positive regulation of ovulation	4	2	0.2	0.01355
63	GO:1904068	G protein-coupled receptor signaling pat...	4	2	0.2	0.01355
64	GO:0015872	dopamine transport	22	6	1.08	0.01429
65	GO:0015837	amine transport	27	6	1.33	0.01431
66	GO:0060025	regulation of synaptic activity	30	5	1.48	0.01448
67	GO:0007509	mesoderm migration involved in gastrulat...	20	4	0.98	0.01492
68	GO:0007415	defasciculation of motor neuron axon	21	4	1.03	0.01774
69	GO:0043113	receptor clustering	33	6	1.62	0.01843
70	GO:0051962	positive regulation of nervous system de...	255	16	12.54	0.01852
71	GO:0071260	cellular response to mechanical stimulus	12	3	0.59	0.01864
72	GO:0001661	conditioned taste aversion	12	3	0.59	0.01864
73	GO:0045837	negative regulation of membrane potentia...	12	3	0.59	0.01864
74	GO:0034625	fatty acid elongation, monounsaturated f...	12	3	0.59	0.01864
75	GO:0034626	fatty acid elongation, polyunsaturated f...	12	3	0.59	0.01864
76	GO:0016266	O-glycan processing	12	3	0.59	0.01864
77	GO:0019367	fatty acid elongation, saturated fatty a...	12	3	0.59	0.01864
78	GO:0009312	oligosaccharide biosynthetic process	12	3	0.59	0.01864
79	GO:0008039	synaptic target recognition	107	13	5.26	0.02018
80	GO:0032502	developmental process	4710	257	231.61	0.02173
81	GO:0007194	negative regulation of adenylate cyclase...	5	2	0.25	0.02185
82	GO:0038063	collagen-activated tyrosine kinase recep...	5	2	0.25	0.02185
83	GO:0010157	response to chlorate	5	2	0.25	0.02185
84	GO:0038002	endocrine signaling	5	2	0.25	0.02185
85	GO:0047484	regulation of response to osmotic stress	5	2	0.25	0.02185
86	GO:0071311	cellular response to acetate	5	2	0.25	0.02185
87	GO:0007416	synapse assembly	458	26	22.52	0.02195
88	GO:0008045	motor neuron axon guidance	172	15	8.46	0.02217
89	GO:0007480	imaginal disc-derived leg morphogenesis	91	9	4.47	0.02277
90	GO:1903351	cellular response to dopamine	53	7	2.61	0.0231
91	GO:0007619	courtship behavior	237	19	11.65	0.02335
92	GO:0048791	calcium ion-regulated exocytosis of neur...	13	3	0.64	0.02337
93	GO:0010738	regulation of protein kinase A signaling	13	3	0.64	0.02337
94	GO:0007529	establishment of synaptic specificity at...	13	3	0.64	0.02337
95	GO:0007502	digestive tract mesoderm development	13	3	0.64	0.02337
96	GO:0046689	response to mercury ion	13	3	0.64	0.02337
97	GO:0060269	centripetally migrating follicle cell mi...	13	3	0.64	0.02337
98	GO:0034765	regulation of ion transmembrane transpor...	87	12	4.28	0.02347
99	GO:0050790	regulation of catalytic activity	598	36	29.41	0.02361
100	GO:0001667	ameboidal-type cell migration	375	19	18.44	0.02361
101	GO:0050804	modulation of chemical synaptic transmis...	335	36	16.47	0.02362
102	GO:0035147	branch fusion, open tracheal system	23	4	1.13	0.02429
103	GO:0035317	imaginal disc-derived wing hair organiza...	128	12	6.29	0.02446
104	GO:0050896	response to stimulus	4615	269	226.94	0.02514
105	GO:0070593	dendrite self-avoidance	47	6	2.31	0.02661
106	GO:0051259	protein complex oligomerization	57	9	2.8	0.02805
107	GO:0030431	sleep	176	22	8.65	0.02933
108	GO:0019226	transmission of nerve impulse	36	5	1.77	0.03014
109	GO:0007157	heterophilic cell-cell adhesion via plas...	36	5	1.77	0.03014
110	GO:0045785	positive regulation of cell adhesion	43	8	2.11	0.03119
111	GO:0008049	male courtship behavior	191	13	9.39	0.0313
112	GO:0010811	positive regulation of cell-substrate ad...	21	4	1.03	0.03156
113	GO:0071277	cellular response to calcium ion	6	2	0.3	0.03172
114	GO:0008377	light-induced release of internally sequ...	6	2	0.3	0.03172
115	GO:0010841	positive regulation of circadian sleep/w...	6	2	0.3	0.03172
116	GO:0051653	spindle localization	63	4	3.1	0.03183
117	GO:0050766	positive regulation of phagocytosis	25	4	1.23	0.03214
118	GO:0042321	negative regulation of circadian sleep/w...	25	4	1.23	0.03214
119	GO:0022604	regulation of cell morphogenesis	187	16	9.2	0.03369
120	GO:0051704	multi-organism process	1881	84	92.5	0.03403
121	GO:0007615	anesthesia-resistant memory	63	7	3.1	0.03418
122	GO:0042761	very long-chain fatty acid biosynthetic ...	15	3	0.74	0.03457
123	GO:0016332	establishment or maintenance of polarity...	15	3	0.74	0.03457
124	GO:0046701	insecticide catabolic process	15	3	0.74	0.03457
125	GO:0016201	synaptic target inhibition	50	6	2.46	0.03485
126	GO:0010605	negative regulation of macromolecule met...	1167	38	57.39	0.03943
127	GO:0007613	memory	306	26	15.05	0.03949
128	GO:0007354	zygotic determination of anterior/poster...	66	7	3.25	0.04069
129	GO:0050850	positive regulation of calcium-mediated ...	18	4	0.89	0.04083
130	GO:0071880	adenylate cyclase-activating adrenergic ...	16	3	0.79	0.04103
131	GO:0002227	innate immune response in mucosa	7	2	0.34	0.04299
132	GO:0050891	multicellular organismal water homeostas...	7	2	0.34	0.04299
133	GO:0042247	establishment of planar polarity of foll...	7	2	0.34	0.04299
134	GO:0031532	actin cytoskeleton reorganization	56	8	2.75	0.04412
135	GO:0007186	G protein-coupled receptor signaling pat...	370	35	18.19	0.04589
136	GO:0050803	regulation of synapse structure or activ...	477	27	23.46	0.04607
137	GO:0051601	exocyst localization	17	3	0.84	0.04806
138	GO:0030048	actin filament-based movement	73	5	3.59	0.04826
139	GO:0007314	oocyte anterior/posterior axis specifica...	182	9	8.95	0.04862
140	GO:0051282	regulation of sequestering of calcium io...	12	3	0.59	0.04902
141	GO:0002805	regulation of antimicrobial peptide bios...	121	8	5.95	0.04906
142	GO:0035150	regulation of tube size	108	7	5.31	0.04909
143	GO:0030038	contractile actin filament bundle assemb...	30	3	1.48	0.04911
144	GO:0014899	cardiac muscle atrophy	1	1	0.05	0.04917
145	GO:0046069	cGMP catabolic process	1	1	0.05	0.04917
146	GO:0017186	peptidyl-pyroglutamic acid biosynthetic ...	1	1	0.05	0.04917
147	GO:0035095	behavioral response to nicotine	1	1	0.05	0.04917
148	GO:0035018	adult chitin-based cuticle pattern forma...	1	1	0.05	0.04917
149	GO:0006557	S-adenosylmethioninamine biosynthetic pr...	1	1	0.05	0.04917
150	GO:0032481	positive regulation of type I interferon...	1	1	0.05	0.04917
151	GO:0051602	response to electrical stimulus	1	1	0.05	0.04917
152	GO:0061484	hematopoietic stem cell homeostasis	1	1	0.05	0.04917
153	GO:0051096	positive regulation of helicase activity	1	1	0.05	0.04917
154	GO:0097036	regulation of plasma membrane sterol dis...	1	1	0.05	0.04917
155	GO:0061172	regulation of establishment of bipolar c...	1	1	0.05	0.04917
156	GO:2000463	positive regulation of excitatory postsy...	1	1	0.05	0.04917
157	GO:1903515	calcium ion transport from cytosol to en...	1	1	0.05	0.04917
158	GO:1901203	positive regulation of extracellular mat...	1	1	0.05	0.04917
159	GO:1902394	positive regulation of exodeoxyribonucle...	1	1	0.05	0.04917
160	GO:0045680	negative regulation of R8 cell different...	1	1	0.05	0.04917
161	GO:1901896	positive regulation of ATPase-coupled ca...	1	1	0.05	0.04917
162	GO:1902463	protein localization to cell leading edg...	1	1	0.05	0.04917
163	GO:1990845	adaptive thermogenesis	1	1	0.05	0.04917
164	GO:0097107	postsynaptic density assembly	1	1	0.05	0.04917
165	GO:0071376	cellular response to corticotropin-relea...	1	1	0.05	0.04917
166	GO:0042140	late meiotic recombination nodule assemb...	1	1	0.05	0.04917
167	GO:0042139	early meiotic recombination nodule assem...	1	1	0.05	0.04917
168	GO:1900271	regulation of long-term synaptic potenti...	1	1	0.05	0.04917
169	GO:0090138	regulation of actin cytoskeleton organiz...	1	1	0.05	0.04917
170	GO:0006238	CMP salvage	1	1	0.05	0.04917
171	GO:0035694	mitochondrial protein catabolic process	1	1	0.05	0.04917
172	GO:0035695	mitophagy by induced vacuole formation	1	1	0.05	0.04917
173	GO:0061074	regulation of neural retina development	1	1	0.05	0.04917
174	GO:0061015	snRNA import into nucleus	1	1	0.05	0.04917
175	GO:0014732	skeletal muscle atrophy	1	1	0.05	0.04917
176	GO:1902848	negative regulation of neuronal signal t...	1	1	0.05	0.04917
177	GO:2000179	positive regulation of neural precursor ...	45	3	2.21	0.04919
178	GO:1903507	negative regulation of nucleic acid-temp...	547	21	26.9	0.04994
