# Supplementary material for: Parental care shapes the evolution of molecular genetic variation
Source: Evol Lett. 2023 Sep 5;7(6):379–88. doi: 10.1093/evlett/qrad039 (PMC10693002; doi:10.1093/evlett/qrad039)
Supplement: qrad039_suppl_Supplementary_Table_S6 [file qrad039_suppl_supplementary_table_s6.xlsx]

## Sheet: qrad039_suppl_Supplementary_Tab
contig	pos	MRK	F1	N1	F2	N2	gene_name
NW_017095468.1	45524	988	0	0.28125	0.0151515	0.266667	NA
NW_017095469.1	54418	3384	0	0.231884	0	0.264706	NA
NW_017095471.1	34518	5158	0.0121951	0.34375	0	0.323944	LOC108564455;polycomb protein Scm
NW_017095471.1	95971	7059	0.0163934	0.274194	0	0.339286	LOC108568425;interaptin
NW_017095473.1	21828	10006	0	0.260274	0	0.322581	LOC108556888;H(+)/Cl(-) exchange transporter 5
NW_017095473.1	28083	10206	0	0.271429	0	0.26087	LOC108556888;H(+)/Cl(-) exchange transporter 5
NW_017095473.1	28437	10216	0	0.3	0	0.209302	LOC108556888;H(+)/Cl(-) exchange transporter 5
NW_017095473.1	30934	10288	0.785714	0	0.223684	0	NA
NW_017095473.1	96200	12680	0.945946	0	0.262295	0	LOC108557785;BTB/POZ domain-containing protein kctd15
NW_017095473.1	96212	12681	0.9	0	0.25	0	LOC108557785;BTB/POZ domain-containing protein kctd15
NW_017095473.1	99970	12769	0.0140845	0.287671	0.0116279	0.181818	LOC108557785;BTB/POZ domain-containing protein kctd15
NW_017095473.1	110638	13096	0.0172414	0.369231	0.0172414	0.196078	LOC108557785;BTB/POZ domain-containing protein kctd15
NW_017095473.1	189855	15459	0	0.296296	0	0.267857	LOC108556534;neurexin-1-like
NW_017095475.1	31248	17462	0.0188679	0.423729	0.0394737	0.320513	LOC108559198;nuclear hormone receptor FTZ-F1 beta
NW_017095475.1	69517	18117	0	0.328358	0.0277778	0.326923	NA
NW_017095475.1	69555	18118	0	0.285714	0.0163934	0.272727	NA
NW_017095478.1	6979	18987	0.015625	0.23913	0.0315789	0.272727	NA
NW_017095478.1	22101	19429	0	0.324675	0.0224719	0.271429	NA
NW_017095478.1	38411	20083	0	0.327586	0.0425532	0.291667	NA
NW_017095478.1	40456	20187	0	0.380952	0	0.313725	NA
NW_017095478.1	44584	20324	0	0.289157	0	0.267857	NA
NW_017095478.1	46229	20401	0.0212766	0.358491	0	0.360656	NA
NW_017095478.1	50006	20495	0	0.353659	0	0.416667	LOC108559471;toll-like receptor 7
NW_017095478.1	54216	20570	0	0.315789	0	0.381579	LOC108559471;toll-like receptor 7
NW_017095478.1	55059	20579	0	0.313433	0	0.382353	LOC108559471;toll-like receptor 7
NW_017095478.1	59883	20697	0.0196078	0.365854	0.0117647	0.381818	NA
NW_017095478.1	101612	22108	0	0.25	0	0.19403	NA
NW_017095478.1	101742	22114	0	0.25	0	0.181818	NA
NW_017095484.1	6458	31501	0	0.25641	0	0.363636	NA
NW_017095484.1	16963	31851	0.0188679	0.280702	0	0.318182	NA
NW_017095487.1	88459	35818	0.0491803	0.283333	0.012987	0.277108	LOC108561464;prion-like-(Q/N-rich) domain-bearing protein 25	LOC108561699;uncharacterized protein LOC108561699
NW_017095487.1	90916	35854	0.0185185	0.325	0.0519481	0.307692	LOC108561464;prion-like-(Q/N-rich) domain-bearing protein 25
NW_017095488.1	677	35905	0	0.327869	0	0.245283	NA
NW_017095488.1	720	35908	0	0.305085	0	0.254545	NA
NW_017095491.1	1397	37731	0.987805	0.255814	0.967742	0.0147059	NA
NW_017095491.1	3249	37837	0.0131579	0.2625	0.0147059	0.2	NA
NW_017095496.1	20105	39967	0.327869	0	0.758065	0	NA
NW_017095498.1	9079	40965	0	0.24359	0	0.253968	NA
NW_017095498.1	13977	41155	0.0181818	0.31746	0	0.344262	NA
NW_017095498.1	39012	42027	0	0.256098	0	0.333333	NA
NW_017095501.1	9353	44270	0	0.220339	0	0.263158	NA
NW_017095511.1	3259	46160	0.0190476	0.277778	0.00970874	0.166667	NA
NW_017095512.1	3314	46388	0	0.279412	0.0422535	0.232558	NA
NW_017095513.1	486	46952	0	0.242424	0	0.301887	NA
NW_017095521.1	11335	53901	0	0.328571	0	0.358974	NA
NW_017095521.1	26922	54229	1	0.731959	1	0.689655	NA
NW_017095521.1	31873	54312	0	0.214286	0	0.328125	LOC108568043;forkhead box protein O-like
NW_017095521.1	45329	54670	0	0.211538	0	0.211268	LOC108568043;forkhead box protein O-like
NW_017095521.1	46036	54697	0.0107527	0.238095	0.0188679	0.298851	LOC108568043;forkhead box protein O-like
NW_017095521.1	63568	55098	0	0.30303	0	0.307692	LOC108567858;uncharacterized protein LOC108567858
NW_017095521.1	65107	55205	0	0.285714	0	0.323077	LOC108567858;uncharacterized protein LOC108567858
NW_017095521.1	65200	55219	0	0.257576	0	0.225352	LOC108567858;uncharacterized protein LOC108567858
NW_017095521.1	65291	55231	0	0.405797	0	0.30137	LOC108567858;uncharacterized protein LOC108567858
NW_017095521.1	65346	55237	0	0.3125	0	0.323529	LOC108567858;uncharacterized protein LOC108567858
NW_017095521.1	67058	55302	0.0289855	0.228916	0.012987	0.305556	LOC108567858;uncharacterized protein LOC108567858
NW_017095521.1	67282	55311	0	0.258621	0	0.282609	LOC108567858;uncharacterized protein LOC108567858
NW_017095521.1	67830	55349	0.0285714	0.3	0.016129	0.306667	LOC108567858;uncharacterized protein LOC108567858
NW_017095521.1	88330	56049	0	0.236842	0	0.28169	LOC108567734;pollen-specific leucine-rich repeat extensin-like protein 2	LOC108567858;uncharacterized protein LOC108567858
NW_017095521.1	98293	56407	0.0181818	0.310345	0.0294118	0.327273	LOC108567734;pollen-specific leucine-rich repeat extensin-like protein 2	LOC108567858;uncharacterized protein LOC108567858
NW_017095521.1	100530	56460	0	0.277108	0	0.25	LOC108567734;pollen-specific leucine-rich repeat extensin-like protein 2	LOC108567858;uncharacterized protein LOC108567858
NW_017095521.1	102414	56510	0	0.203704	0.0131579	0.257143	LOC108567734;pollen-specific leucine-rich repeat extensin-like protein 2	LOC108567858;uncharacterized protein LOC108567858
NW_017095521.1	106571	56675	0	0.278481	0	0.347826	LOC108567734;pollen-specific leucine-rich repeat extensin-like protein 2	LOC108567858;uncharacterized protein LOC108567858
NW_017095521.1	136063	57584	0	0.2875	0	0.361702	LOC108567858;uncharacterized protein LOC108567858
NW_017095521.1	159210	58030	0	0.252525	0	0.3	LOC108567598;uncharacterized protein LOC108567598
NW_017095521.1	167579	58222	0	0.269231	0	0.369048	LOC108567598;uncharacterized protein LOC108567598
NW_017095521.1	168514	58232	0	0.247312	0	0.216867	LOC108567598;uncharacterized protein LOC108567598
NW_017095521.1	170501	58280	0	0.356164	0	0.290323	LOC108567957;LETM1 and EF-hand domain-containing protein anon-60Da	mitochondrial
NW_017095521.1	185307	58440	0	0.298851	0	0.34375	LOC108567468;probable JmjC domain-containing histone demethylation protein 2C
NW_017095521.1	192627	58554	0	0.314286	0	0.325581	LOC108567468;probable JmjC domain-containing histone demethylation protein 2C
NW_017095521.1	194495	58586	0	0.253012	0.0108696	0.319149	LOC108567468;probable JmjC domain-containing histone demethylation protein 2C
NW_017095521.1	203096	58756	0	0.245902	0	0.277778	LOC108567468;probable JmjC domain-containing histone demethylation protein 2C
NW_017095521.1	209977	58926	0	0.313953	0	0.359375	LOC108567468;probable JmjC domain-containing histone demethylation protein 2C
NW_017095521.1	218639	59155	0	0.325301	0	0.242857	LOC108567468;probable JmjC domain-containing histone demethylation protein 2C
NW_017095521.1	253809	59883	0	0.326316	0	0.325	LOC108567468;probable JmjC domain-containing histone demethylation protein 2C
NW_017095524.1	6789	62050	0	0.267442	0	0.307692	NA
NW_017095524.1	10379	62175	0	0.31746	0	0.3	NA
NW_017095531.1	11608	64801	0	0.241379	0	0.25641	LOC108568881;voltage-dependent calcium channel subunit alpha-2/delta-3
NW_017095532.1	124474	65408	0	0.276923	0	0.219178	NA
NW_017095533.1	25376	66272	0.0163934	0.241935	0.016129	0.285714	NA
NW_017095534.1	25948	67023	0.0144928	0.373333	0.025	0.295775	NA
NW_017095534.1	80591	68494	0	0.371429	0	0.237288	LOC108569362;thyrotroph embryonic factor
NW_017095534.1	104314	69177	0.030303	0.285714	0.0273973	0.342466	NA
NW_017095536.1	185332	73851	0	0.273684	0	0.272727	LOC108569523;succinyl-CoA:3-ketoacid coenzyme A transferase 1	mitochondrial-like
NW_017095537.1	62185	75390	0.47619	1	0.56044	1	LOC108569763;KAT8 regulatory NSL complex subunit 3
NW_017095537.1	64137	75453	0.0120482	0.246154	0.0175439	0.285714	LOC108569763;KAT8 regulatory NSL complex subunit 3	LOC108569923;zinc finger protein 800
NW_017095538.1	875	76327	0.952381	0.0666667	0.52	0	NA
NW_017095538.1	956	76331	0.942308	0.0169492	0.694444	0.0487805	LOC108556288;tyrosine-protein kinase CSK
NW_017095538.1	72999	77388	0.958333	0.0566038	0.364865	0	NA
NW_017095540.1	6031	77916	0	0.345679	0.0289855	0.276923	LOC108556345;sodium/hydrogen exchanger 10-like
NW_017095540.1	9409	78026	0	0.25	0.0149254	0.216216	LOC108556345;sodium/hydrogen exchanger 10-like
NW_017095544.1	42709	81132	0.603448	0	0.397059	0	LOC108556386;netrin-B-like
NW_017095545.1	30869	82498	0.031746	0.321429	0.0138889	0.338462	NA
NW_017095545.1	49638	82755	0.731343	0	0.188235	0	LOC108556403;mitochondrial import receptor subunit TOM40 homolog 1-like
NW_017095545.1	65061	82904	0.0204082	0.348485	0.0133333	0.230769	LOC108556429;ras-GEF domain-containing family member 1B-like
NW_017095545.1	65065	82905	0.0208333	0.363636	0.0135135	0.222222	LOC108556429;ras-GEF domain-containing family member 1B-like
NW_017095545.1	71281	83052	0	0.285714	0	0.197531	NA
NW_017095549.1	26633	87309	0	0.277778	0	0.265625	LOC108556486;DNA ligase 1
NW_017095556.1	6237	92481	0.0227273	0.275229	0.0163934	0.315068	LOC108556562;uncharacterized protein LOC108556562
NW_017095556.1	31317	93315	0	0.319149	0	0.274194	LOC108556582;dematin-like
NW_017095559.1	55115	97796	0.0153846	0.392405	0	0.346154	NA
NW_017095559.1	123942	100292	0.474359	0	0.693182	0	LOC108556620;gene_biotype=lncRNA
NW_017095559.1	154983	101227	0.016129	0.333333	0	0.363636	NA
NW_017095559.1	187916	102153	0.396552	1	0.780822	1	LOC108556627;uncharacterized protein LOC108556627
NW_017095559.1	241783	103585	0	0.25641	0.0140845	0.3	LOC108556627;uncharacterized protein LOC108556627
NW_017095559.1	256918	103969	0	0.28	0.0169492	0.234043	Trnal-cag;NA	LOC108556627;uncharacterized protein LOC108556627
NW_017095559.1	263339	104123	0	0.355932	0.0508475	0.27451	LOC108556627;uncharacterized protein LOC108556627
NW_017095559.1	268521	104307	0	0.263889	0	0.318841	LOC108556627;uncharacterized protein LOC108556627
NW_017095560.1	63616	107918	0.558442	1	0.371429	1	LOC108556691;uncharacterized protein LOC108556691
NW_017095560.1	69651	108042	0.753846	0	0.17284	0	LOC108556691;uncharacterized protein LOC108556691
NW_017095560.1	71194	108076	0.016129	0.344262	0.011236	0.377358	LOC108556691;uncharacterized protein LOC108556691
NW_017095570.1	714	114817	0.02	0.772727	0	0.842105	NA
NW_017095570.1	23209	115252	0	0.277108	0.0117647	0.205479	LOC108556983;Nance-Horan syndrome protein
NW_017095573.1	13447	118938	0.0147059	0.283951	0.0105263	0.283582	NA
NW_017095573.1	50423	119800	0.0113636	0.325581	0	0.291667	LOC108557162;integrator complex subunit 3 homolog
NW_017095573.1	56950	119970	0.589286	0	0.643836	0	LOC108557162;integrator complex subunit 3 homolog
NW_017095573.1	60760	120027	0.0123457	0.257143	0	0.246753	LOC108557162;integrator complex subunit 3 homolog
NW_017095576.1	22638	121539	0.0126582	0.304348	0	0.315068	LOC108557414;15-hydroxyprostaglandin dehydrogenase	LOC108557323;potassium/sodium hyperpolarization-activated cyclic nucleotide-gated channel 3
NW_017095584.1	46643	130554	0	0.237113	0	0.233766	LOC108557688;probable nuclear hormone receptor HR3
NW_017095584.1	110782	131758	0.0151515	0.25	0	0.229508	NA
NW_017095584.1	112000	131783	0.5	0	0.666667	0	NA
NW_017095584.1	112717	131803	0.387097	0	0.615385	0	NA
NW_017095599.1	3596	143082	0	0.372881	0	0.291667	LOC108558073;tyrosine-protein kinase Dnt-like
NW_017095599.1	7461	143142	0	0.363636	0	0.27027	NA
NW_017095599.1	32762	143474	0.0185185	0.314815	0.016129	0.377358	LOC108558063;uncharacterized protein LOC108558063
NW_017095604.1	36600	147074	0.015625	0.301887	0.0232558	0.377358	NA
NW_017095604.1	98560	148951	0	0.271186	0.0175439	0.322581	NA
NW_017095604.1	98564	148953	0	0.285714	0.0166667	0.3125	NA
NW_017095604.1	110911	149506	0	0.25	0	0.337349	NA
NW_017095604.1	173621	151312	0.0175439	0.302326	0.0465116	0.325301	LOC108558283;putative aminopeptidase W07G4.4
NW_017095608.1	56318	156307	0	0.339623	0	0.309859	NA
NW_017095610.1	3459	156456	0	0.289474	0.0108696	0.202899	LOC108558315;glucose transporter type 1-like
NW_017095610.1	3930	156468	0	0.333333	0.0135135	0.240741	LOC108558315;glucose transporter type 1-like
NW_017095610.1	14418	156676	0	0.321429	0	0.318841	LOC108558350;mediator of RNA polymerase II transcription subunit 27	LOC108558340;KRR1 small subunit processome component homolog
NW_017095611.1	3219	157446	0.015873	0.408451	0.0212766	0.349206	LOC108558370;allergen Cr-PI-like
NW_017095612.1	11620	158068	0	0.282051	0.0263158	0.278689	NA
NW_017095612.1	21617	158317	0	0.294872	0	0.180723	NA
NW_017095612.1	26525	158451	0	0.375	0.0410959	0.278481	LOC108558384;uncharacterized protein LOC108558384
NW_017095612.1	49389	159357	0.519231	0	0.553191	0	NA
NW_017095612.1	60079	159681	0	0.301587	0.0285714	0.269231	NA
NW_017095622.1	13177	167071	0	0.214286	0.00694444	0.202532	NA
NW_017095623.1	45850	168728	0.5	1	0.555556	1	NA
NW_017095623.1	45886	168729	0.46875	1	0.516129	1	NA
NW_017095637.1	8895	178687	0	0.241935	0	0.2	NA
NW_017095639.1	3572	179233	0.031746	0.342105	0.029703	0.298701	LOC108558645;dnaJ homolog subfamily C member 8
NW_017095639.1	12627	179451	0	0.381579	0	0.333333	NA
NW_017095639.1	16629	179558	0	0.37931	0	0.323077	NA
NW_017095639.1	26265	179759	0	0.317647	0	0.35	LOC108558636;forkhead box protein O-like
NW_017095643.1	3529	183077	0.0126582	0.296875	0	0.287671	NA
NW_017095643.1	6077	183197	0	0.245283	0	0.311111	NA
NW_017095648.1	5799	185352	0	0.306667	0	0.243243	NA
NW_017095648.1	7294	185394	0	0.253731	0	0.240741	NA
NW_017095648.1	9331	185453	0	0.272727	0	0.285714	NA
NW_017095648.1	14895	185582	0	0.287879	0	0.275862	NA
NW_017095648.1	17465	185713	0.0135135	0.30303	0	0.241935	LOC108558816;UDP-glucuronosyltransferase 2C1-like	partial
NW_017095648.1	25359	186015	0	0.328358	0	0.306667	LOC108559004;UDP-glucuronosyltransferase 2B37-like
NW_017095648.1	27887	186081	0	0.314607	0	0.333333	LOC108559004;UDP-glucuronosyltransferase 2B37-like	LOC108558993;UDP-glucuronosyltransferase 2A3-like
NW_017095648.1	29089	186095	0	0.261364	0	0.246575	LOC108558993;UDP-glucuronosyltransferase 2A3-like
NW_017095648.1	32590	186216	0	0.342857	0	0.285714	LOC108558894;UDP-glucuronosyltransferase 2B37-like	LOC108558905;UDP-glucuronosyltransferase 2B37-like
NW_017095648.1	38386	186408	0	0.28866	0	0.305556	LOC108558912;uncharacterized protein LOC108558912
NW_017095648.1	42651	186545	0	0.361111	0	0.328767	LOC108558930;cytochrome b5
NW_017095648.1	48202	186721	0	0.329114	0.0298507	0.290698	NA
NW_017095648.1	54972	186865	0	0.246154	0	0.241935	LOC108559010;sorting nexin-27
NW_017095648.1	57488	186923	0.0140845	0.28	0	0.268817	LOC108559010;sorting nexin-27
NW_017095648.1	58417	186957	0	0.235294	0	0.318681	LOC108559010;sorting nexin-27
NW_017095648.1	77660	187544	0	0.315068	0	0.298851	LOC108558875;KAT8 regulatory NSL complex subunit 1
NW_017095648.1	78010	187550	0	0.27381	0.0285714	0.333333	LOC108558875;KAT8 regulatory NSL complex subunit 1
NW_017095648.1	90210	187860	0	0.358209	0.031746	0.273973	LOC108558875;KAT8 regulatory NSL complex subunit 1
NW_017095648.1	100600	188090	0	0.296296	0	0.319444	LOC108558949;max-like protein X
NW_017095648.1	100769	188093	0	0.319149	0	0.280899	LOC108558949;max-like protein X
NW_017095648.1	100935	188104	0	0.289474	0	0.35443	LOC108558949;max-like protein X
NW_017095648.1	108263	188245	0	0.261364	0	0.318182	LOC108558937;F-box only protein 28-like
NW_017095648.1	108450	188255	0	0.333333	0	0.30137	LOC108558937;F-box only protein 28-like
NW_017095648.1	113909	188399	0	0.328358	0	0.379747	NA
NW_017095648.1	128200	188774	0	0.40625	0	0.360656	LOC108559031;gene_biotype=lncRNA
NW_017095648.1	135858	188987	0	0.25	0	0.316667	LOC108558856;probable JmjC domain-containing histone demethylation protein 2C	partial
NW_017095648.1	141164	189160	0	0.308824	0	0.382353	LOC108558856;probable JmjC domain-containing histone demethylation protein 2C	partial
NW_017095648.1	143051	189222	0	0.289474	0	0.315789	LOC108558856;probable JmjC domain-containing histone demethylation protein 2C	partial
NW_017095648.1	154824	189519	0	0.311688	0	0.257143	LOC108558856;probable JmjC domain-containing histone demethylation protein 2C	partial
NW_017095648.1	166043	189869	0	0.236111	0	0.319444	LOC108558856;probable JmjC domain-containing histone demethylation protein 2C	partial
NW_017095648.1	166061	189871	0	0.285714	0	0.304878	LOC108558856;probable JmjC domain-containing histone demethylation protein 2C	partial
NW_017095648.1	175337	190145	0	0.25	0	0.305556	LOC108558856;probable JmjC domain-containing histone demethylation protein 2C	partial
NW_017095648.1	177425	190202	0	0.355932	0	0.272727	LOC108558856;probable JmjC domain-containing histone demethylation protein 2C	partial
NW_017095648.1	205595	190942	0	0.258427	0.0125	0.364865	LOC108558856;probable JmjC domain-containing histone demethylation protein 2C	partial
NW_017095648.1	209068	191035	0	0.306667	0	0.350649	LOC108558856;probable JmjC domain-containing histone demethylation protein 2C	partial
NW_017095648.1	209572	191049	0	0.343284	0	0.311688	LOC108558856;probable JmjC domain-containing histone demethylation protein 2C	partial
NW_017095648.1	217695	191183	0	0.258824	0.010989	0.352113	LOC108558856;probable JmjC domain-containing histone demethylation protein 2C	partial
NW_017095648.1	238347	191673	0	0.337662	0.0126582	0.272727	LOC108558856;probable JmjC domain-containing histone demethylation protein 2C	partial
NW_017095648.1	241838	191751	0	0.313253	0	0.2875	NA
NW_017095652.1	17903	194198	0	0.290909	0	0.322581	LOC108559089;gene_biotype=lncRNA
NW_017095652.1	19359	194233	0	0.256757	0	0.261538	LOC108559089;gene_biotype=lncRNA
NW_017095652.1	87637	195541	0	0.315789	0	0.321429	NA
NW_017095656.1	80737	199755	0	0.285714	0	0.333333	NA
NW_017095658.1	19631	202237	0	0.367647	0	0.304348	NA
NW_017095659.1	182596	207223	0.650794	0	0.409091	0	NA
NW_017095665.1	8549	211130	0.733333	0	0.435897	0	LOC108559214;zinc finger and SCAN domain-containing protein 21-like
NW_017095665.1	21678	211386	0.0153846	0.323077	0	0.27027	NA
NW_017095666.1	11004	211866	0	0.222222	0	0.285714	LOC108559217;glycine-rich cell wall structural protein-like
NW_017095669.1	6185	213156	0.016129	0.233333	0	0.262295	NA
NW_017095670.1	19568	218240	0.0114943	0.275	0.0555556	0.296875	LOC108559265;uncharacterized protein LOC108559265	LOC108559248;tyrosine-protein phosphatase non-receptor type 13-like
NW_017095671.1	10962	219246	0.047619	0.346154	0.0240964	0.40678	LOC108559306;triple functional domain protein-like
NW_017095671.1	11389	219264	0	0.25	0	0.213333	LOC108559306;triple functional domain protein-like
NW_017095677.1	15688	222664	0.58	0	0.339623	0	NA
NW_017095682.1	11539	225577	0	0.396552	0	0.352113	LOC108559665;protein ERGIC-53
NW_017095682.1	13167	225591	0	0.321839	0	0.277778	LOC108559654;nucleolar GTP-binding protein 1
NW_017095683.1	1578	225891	0	0.24	0	0.2	NA
NW_017095683.1	169792	230702	0	0.181818	0.0131579	0.25	NA
NW_017095686.1	59366	234053	0.313725	1	0.226891	1	NA
NW_017095689.1	16728	235048	0.467742	0	0.305556	0	NA
NW_017095691.1	11377	235490	0.0487805	0.404762	0.010989	0.365854	LOC108559729;deoxynucleoside kinase-like
NW_017095694.1	15667	237164	0	0.354839	0	0.377358	NA
NW_017095694.1	20475	237229	0	0.304348	0	0.294118	NA
NW_017095694.1	24421	237296	0	0.309524	0	0.315789	NA
NW_017095694.1	33912	237390	0	0.352941	0	0.347826	LOC108560036;metabotropic glutamate receptor 7
NW_017095694.1	40955	237469	0	0.316667	0	0.276596	LOC108560036;metabotropic glutamate receptor 7
NW_017095694.1	55970	237648	0	0.346154	0	0.3	LOC108560036;metabotropic glutamate receptor 7
NW_017095694.1	64793	237730	0	0.235294	0	0.275862	LOC108560036;metabotropic glutamate receptor 7
NW_017095694.1	69980	237777	0	0.333333	0	0.320755	LOC108560036;metabotropic glutamate receptor 7
NW_017095694.1	84586	237944	0	0.30303	0	0.318182	LOC108560036;metabotropic glutamate receptor 7
NW_017095694.1	96052	238086	0	0.254545	0	0.254902	LOC108560036;metabotropic glutamate receptor 7
NW_017095694.1	139492	238507	0	0.327273	0	0.342105	NA
NW_017095694.1	166296	238858	0.0188679	0.384615	0.0133333	0.425532	LOC108559874;uncharacterized protein LOC108559874
NW_017095694.1	166467	238863	0	0.360656	0.0169492	0.354839	LOC108559874;uncharacterized protein LOC108559874
NW_017095694.1	175168	238983	0	0.307692	0	0.314286	LOC108560015;gene_biotype=lncRNA
NW_017095694.1	175576	238987	0	0.339623	0	0.285714	LOC108560015;gene_biotype=lncRNA
NW_017095694.1	176311	238998	0	0.365854	0	0.333333	LOC108560015;gene_biotype=lncRNA
NW_017095694.1	176681	239008	0	0.38	0	0.288889	LOC108560015;gene_biotype=lncRNA
NW_017095694.1	177447	239024	0	0.257576	0	0.302326	LOC108560015;gene_biotype=lncRNA
NW_017095694.1	177593	239026	0	0.38	0	0.292683	LOC108560015;gene_biotype=lncRNA
NW_017095694.1	178828	239049	0	0.338983	0	0.280702	NA
NW_017095694.1	178889	239051	0	0.26	0	0.333333	NA
NW_017095694.1	180323	239077	0	0.341463	0	0.297297	LOC108560031;gene_biotype=lncRNA
NW_017095694.1	180995	239095	0	0.276596	0	0.25	LOC108560031;gene_biotype=lncRNA
NW_017095694.1	181048	239099	0	0.309091	0	0.265306	LOC108560031;gene_biotype=lncRNA
NW_017095694.1	181692	239120	0	0.321429	0	0.215686	LOC108560031;gene_biotype=lncRNA
NW_017095694.1	181800	239124	0	0.33871	0	0.217391	LOC108560031;gene_biotype=lncRNA
NW_017095696.1	55951	243117	0.46875	1	0.425926	1	LOC108560083;prolyl 4-hydroxylase subunit alpha-1
NW_017095696.1	123848	245337	0.622951	0	0.1	0	NA
NW_017095697.1	11122	245929	0.0172414	0.317073	0.0178571	0.220339	NA
NW_017095698.1	40030	247189	0	0.258427	0	0.236842	NA
NW_017095699.1	373101	257244	0.038961	0.291667	0.0142857	0.305556	NA
NW_017095699.1	380367	257440	0.0169492	0.257576	0	0.240741	NA
NW_017095699.1	394261	257700	0	0.253968	0.0169492	0.244898	NA
NW_017095699.1	394631	257713	0.0277778	0.357143	0.0128205	0.277778	NA
NW_017095699.1	413397	258125	0.0263158	0.290323	0	0.323077	NA
NW_017095699.1	573935	262253	0.0294118	0.22619	0	0.272727	LOC108560309;neurobeachin
NW_017095699.1	694105	264815	0	0.283019	0	0.342466	NA
NW_017095701.1	3774	265311	0.0178571	0.342466	0	0.235294	NA
NW_017095702.1	39736	266330	0.641509	0	0.48	0	NA
NW_017095703.1	106731	267726	0.0277778	0.285714	0.016129	0.378788	LOC108560625;type I inositol 3	4-bisphosphate 4-phosphatase
NW_017095708.1	12985	271604	0.0212766	0.285714	0.0227273	0.315789	NA
NW_017095708.1	32111	271873	0.0612245	0.947368	0.333333	1	NA
NW_017095714.1	7909	275238	0	0.25	0	0.213115	NA
NW_017095714.1	25890	275954	0.837209	0	0.714286	0.125	NA
NW_017095724.1	3559	280016	0	0.253521	0	0.316456	NA
NW_017095724.1	11703	280239	0	0.309859	0	0.283582	NA
NW_017095724.1	20739	280483	0.0185185	0.306667	0	0.272727	LOC108561182;BMP and activin membrane-bound inhibitor homolog
NW_017095724.1	22967	280550	0	0.3	0	0.363636	LOC108561182;BMP and activin membrane-bound inhibitor homolog
NW_017095724.1	31507	280882	0	0.328767	0.0116279	0.25	LOC108561153;ADP-ribosylation factor-like protein 8
NW_017095724.1	31626	280890	0	0.323077	0	0.241935	LOC108561153;ADP-ribosylation factor-like protein 8
NW_017095724.1	33381	280971	0	0.362069	0	0.311475	Trnai-aau-3;NA
NW_017095724.1	40280	281193	0	0.333333	0	0.292308	LOC108561164;transcription factor BTF3 homolog 4
NW_017095724.1	41216	281201	0.025641	0.246753	0.0151515	0.306452	LOC108561164;transcription factor BTF3 homolog 4
NW_017095724.1	41603	281214	0	0.268657	0	0.232877	LOC108561164;transcription factor BTF3 homolog 4
NW_017095724.1	46648	281282	0	0.325843	0	0.246753	LOC108561242;uncharacterized protein LOC108561242
NW_017095724.1	46819	281285	0	0.345679	0	0.324675	LOC108561242;uncharacterized protein LOC108561242
NW_017095724.1	70475	282037	0	0.197368	0	0.271605	LOC108561250;ABC transporter G family member 20
NW_017095724.1	97911	282963	0.244898	0	0.895522	0	LOC108561226;rho-related BTB domain-containing protein 1
NW_017095724.1	97926	282965	0.727273	1	0.126984	1	LOC108561226;rho-related BTB domain-containing protein 1
NW_017095724.1	109999	283344	0	0.371429	0	0.290323	NA
NW_017095724.1	121632	283636	0	0.417722	0.0120482	0.311688	LOC108561186;S-phase kinase-associated protein 2
NW_017095727.1	27684	284878	0	0.272727	0	0.267606	NA
NW_017095732.1	9857	288538	0.575758	1	0.59322	1	NA
NW_017095734.1	6747	290995	0	0.328571	0	0.309091	NA
NW_017095739.1	37526	293575	0.0253165	0.293478	0.0102041	0.28169	NA
NW_017095743.1	49130	297962	0	0.24359	0	0.344262	LOC108562076;head-specific guanylate cyclase
NW_017095748.1	9998	303992	0.528302	0	0.333333	0	NA
NW_017095748.1	14800	304097	0.289855	0.975	0.37037	1	NA
NW_017095748.1	15760	304145	0	0.388235	0	0.323529	NA
NW_017095748.1	21450	304314	0	0.2875	0	0.231481	NA
NW_017095748.1	24581	304406	0.628205	0	0.486842	0	NA
NW_017095748.1	26172	304449	0.472973	0	0.363636	0	LOC108562190;uncharacterized protein LOC108562190
NW_017095748.1	28687	304540	0.8	0	0.861111	0.208333	LOC108562190;uncharacterized protein LOC108562190
NW_017095748.1	33072	304632	0.547945	0	0.359375	0	LOC108562190;uncharacterized protein LOC108562190
NW_017095748.1	40582	304865	0.446154	1	0.523256	1	LOC108562190;uncharacterized protein LOC108562190
NW_017095748.1	47730	305061	0.610169	0	0.44186	0	NA
NW_017095749.1	5523	305399	0	0.266667	0	0.263158	NA
NW_017095755.1	7955	307834	0.0285714	0.285714	0.0240964	0.3875	LOC108562432;fasciclin-1
NW_017095755.1	25867	308279	0.0151515	0.333333	0	0.27907	NA
NW_017095764.1	175062	317331	0	0.260274	0.0103093	0.386667	NA
NW_017095764.1	186438	317630	0.0138889	0.283582	0.0136986	0.38961	NA
NW_017095764.1	192711	317775	0.552239	1	0.5	1	NA
NW_017095764.1	307521	319898	0.0178571	0.231707	0	0.294118	NA
NW_017095764.1	308154	319932	0.0185185	0.271186	0	0.297297	NA
NW_017095764.1	311278	319996	0.0153846	0.430108	0.0125	0.384615	NA
NW_017095764.1	336933	320590	0	0.210526	0	0.28	NA
NW_017095765.1	1558	322177	0	0.28	0	0.2	NA
NW_017095765.1	12048	322495	0	0.271429	0.0116279	0.3	LOC108562710;lysosomal acid phosphatase-like
NW_017095765.1	20061	322801	0	0.194805	0	0.217391	LOC108562701;uncharacterized protein LOC108562701
NW_017095768.1	25844	323519	0.0144928	0.193182	0.0106383	0.170984	NA
NW_017095770.1	45320	325302	0	0.337349	0	0.271605	LOC108562873;cytoplasmic aconitate hydratase-like
NW_017095770.1	58130	325559	0	0.262295	0	0.238095	LOC108562802;nuclear pore complex protein DDB_G0274915-like	LOC108562791;GRIP and coiled-coil domain-containing protein 2
NW_017095770.1	60113	325612	0	0.317073	0	0.338028	LOC108562791;GRIP and coiled-coil domain-containing protein 2
NW_017095770.1	60771	325627	0	0.278481	0	0.240741	LOC108562791;GRIP and coiled-coil domain-containing protein 2
NW_017095776.1	43837	329679	0	0.310345	0	0.254237	LOC108563036;glutamate receptor ionotropic	delta-1
NW_017095778.1	274567	338248	0.580645	0	0.935484	0.0588235	LOC108563736;sodium-independent sulfate anion transporter
NW_017095778.1	329705	339932	0	0.38806	0.015625	0.328125	LOC108563598;putative polypeptide N-acetylgalactosaminyltransferase 9
NW_017095778.1	410193	342639	0.0172414	0.276316	0.015625	0.269841	LOC108563598;putative polypeptide N-acetylgalactosaminyltransferase 9
NW_017095778.1	440421	343605	0	0.421053	0.0135135	0.27451	LOC108563598;putative polypeptide N-acetylgalactosaminyltransferase 9
NW_017095778.1	546985	346931	0	0.267606	0.0294118	0.342857	LOC108563744;uncharacterized protein LOC108563744
NW_017095779.1	27067	348018	0	0.271429	0	0.288889	NA
NW_017095781.1	4037	348594	0	0.336957	0	0.272727	NA
NW_017095787.1	138251	355193	0	0.303797	0	0.23913	NA
NW_017095788.1	6946	356333	0.016129	0.329412	0.0555556	0.356164	LOC108564062;uncharacterized protein LOC108564062	LOC108564073;uncharacterized protein LOC108564073
NW_017095789.1	19458	356764	0.0104167	0.289157	0	0.222222	LOC108564231;hypoxia-inducible factor 1-alpha-like
NW_017095789.1	27701	356955	0.015625	0.292135	0	0.321839	LOC108564231;hypoxia-inducible factor 1-alpha-like
NW_017095789.1	28012	356963	0	0.372093	0	0.305556	LOC108564231;hypoxia-inducible factor 1-alpha-like
NW_017095789.1	83393	357782	0.0263158	0.34375	0.0595238	0.349398	NA
NW_017095789.1	139655	359489	0	0.352113	0	0.253521	LOC108564119;sperm-tail PG-rich repeat-containing protein 2-like
NW_017095789.1	213912	361451	0	0.354167	0	0.220339	LOC108564288;zinc finger protein ush
NW_017095789.1	248232	362362	0	0.259259	0	0.269231	LOC108564288;zinc finger protein ush
NW_017095789.1	289027	363504	0	0.277778	0	0.239437	NA
NW_017095792.1	13892	365477	0.0151515	0.320513	0	0.307692	NA
NW_017095797.1	50220	368313	0	0.264151	0.027027	0.255814	NA
NW_017095797.1	81184	369517	0	0.253731	0	0.226667	NA
NW_017095799.1	46781	372570	0	0.230769	0	0.197368	NA
NW_017095799.1	49178	372636	0	0.223684	0	0.224138	NA
NW_017095800.1	19565	373506	0	0.266667	0	0.2	NA
NW_017095801.1	14874	375071	0.0246914	0.240964	0.0481928	0.25974	NA
NW_017095801.1	64351	376495	0	0.278351	0	0.245614	LOC108564560;rho guanine nucleotide exchange factor 10-like protein
NW_017095806.1	24951	385024	0.0298507	0.3	0.0121951	0.2	NA
NW_017095809.1	96509	388027	0	0.253333	0	0.240506	LOC108564729;uncharacterized protein LOC108564729
NW_017095809.1	140832	389258	0	0.28125	0.0181818	0.293103	LOC108564788;ly6/PLAUR domain-containing protein 6B-like
NW_017095809.1	140876	389260	0	0.315068	0.0166667	0.231884	LOC108564788;ly6/PLAUR domain-containing protein 6B-like
NW_017095809.1	141090	389274	0.508475	1	0.592105	1	LOC108564788;ly6/PLAUR domain-containing protein 6B-like
NW_017095809.1	261602	393174	0	0.315789	0.0153846	0.396552	NA
NW_017095809.1	329733	394995	0.0147059	0.321429	0.0631579	0.325301	LOC108564956;zinc finger protein castor homolog 1-like
NW_017095809.1	367647	395722	0.0172414	0.256098	0.0140845	0.283784	NA
NW_017095809.1	371924	395795	0	0.28125	0	0.254902	LOC108564777;uncharacterized protein LOC108564777
NW_017095809.1	380609	395951	0	0.238095	0	0.30137	LOC108564919;titin homolog
NW_017095809.1	416653	396565	0	0.32	0	0.280488	NA
NW_017095810.1	121624	399760	0.0136986	0.269841	0.032967	0.315068	LOC108565215;flotillin-2
NW_017095810.1	222706	402741	0.323944	1	0.451613	1	LOC108565215;flotillin-2
NW_017095810.1	222707	402742	0.676056	0	0.546875	0	LOC108565215;flotillin-2
NW_017095810.1	222712	402743	0.314286	1	0.40625	1	LOC108565215;flotillin-2
NW_017095810.1	238206	403139	0	0.207792	0	0.26506	LOC108565152;glucose dehydrogenase	LOC108565215;flotillin-2
NW_017095810.1	263173	403869	0	0.329114	0.0133333	0.397059	LOC108565067;serine/threonine-protein phosphatase 4 catalytic subunit
NW_017095811.1	1490	405064	0	0.261538	0.0240964	0.324675	NA
NW_017095811.1	4388	405134	0.292683	1	0.2	1	NA
NW_017095811.1	9382	405227	0	0.252874	0.0105263	0.28	NA
NW_017095811.1	9721	405232	0.385965	1	0.440476	1	NA
NW_017095811.1	13332	405375	0	0.254902	0	0.229508	NA
NW_017095811.1	19770	405528	0.0172414	0.305556	0.046875	0.295775	LOC108565327;seipin
NW_017095811.1	27794	405763	0	0.324675	0	0.311688	LOC108565339;bifunctional 3\\'-phosphoadenosine 5\\'-phosphosulfate synthase-like
NW_017095811.1	29797	405811	0.0142857	0.376623	0.0117647	0.415094	LOC108565360;mitochondrial cardiolipin hydrolase-like
NW_017095811.1	29805	405813	0.0153846	0.369863	0.0121951	0.407407	LOC108565360;mitochondrial cardiolipin hydrolase-like
NW_017095811.1	34676	405957	0	0.3125	0.0121951	0.375	LOC108565370;uncharacterized protein LOC108565370
NW_017095811.1	35948	406000	0	0.325	0	0.333333	NA
NW_017095811.1	37070	406035	0	0.215909	0	0.328125	NA
NW_017095816.1	14932	409022	0.0144928	0.395349	0.00961538	0.385542	LOC108565597;probable 18S rRNA (guanine-N(7))-methyltransferase	LOC108565572;lipoyltransferase 1	mitochondrial-like	Trnap-cgg;NA	LOC108565537;bromodomain-containing protein 7
NW_017095818.1	24188	410031	0.540541	0	0.329268	0	LOC108565620;Down syndrome cell adhesion molecule-like protein Dscam2
NW_017095818.1	26673	410079	0	0.277778	0	0.363636	LOC108565620;Down syndrome cell adhesion molecule-like protein Dscam2
NW_017095818.1	55996	410516	0	0.287356	0.0147059	0.277778	LOC108565620;Down syndrome cell adhesion molecule-like protein Dscam2
NW_017095818.1	61391	410611	0.0377358	0.289157	0.03125	0.344828	LOC108565620;Down syndrome cell adhesion molecule-like protein Dscam2
NW_017095830.1	82119	419050	0.016129	0.324324	0.0454545	0.245902	LOC108565713;orexin receptor type 2-like
NW_017095831.1	77848	420623	1	0.701149	1	0.744444	LOC108566101;mucin-5AC
NW_017095831.1	78508	420631	0.0106383	0.341772	0	0.208333	LOC108566101;mucin-5AC
NW_017095832.1	57787	423809	0	0.179487	0	0.229167	LOC108566350;flocculation protein FLO11-like
NW_017095839.1	16394	427708	0	0.258065	0	0.255814	NA
NW_017095839.1	27684	428033	0.0178571	0.306452	0.012987	0.333333	NA
NW_017095840.1	85178	430182	0	0.275862	0	0.416667	LOC108566433;neurotrimin-like
NW_017095844.1	6420	432044	0.971014	0.691176	0.987654	0.6875	NA
NW_017095844.1	13522	432195	0	0.284091	0	0.253165	NA
NW_017095845.1	11980	433189	0	0.325843	0	0.305556	LOC108566673;ultraviolet-B receptor UVR8
NW_017095845.1	30901	433778	0	0.26087	0	0.27027	LOC108566573;transmembrane protein 231-like
NW_017095845.1	50725	434356	0	0.26087	0.0227273	0.21875	NA
NW_017095845.1	50766	434357	0	0.244186	0.0125	0.185714	NA
NW_017095852.1	17927	440667	0	0.202381	0	0.217949	NA
NW_017095852.1	22624	440784	0	0.333333	0	0.311475	NA
NW_017095859.1	46534	445381	0	0.216216	0	0.229508	NA
NW_017095859.1	48624	445458	0.393939	1	0.488889	1	NA
NW_017095864.1	52247	447876	0.012987	0.362637	0.0117647	0.189189	LOC108567080;fatty-acid amide hydrolase 2-like
NW_017095864.1	59265	448148	0	0.2625	0	0.238806	LOC108567104;S-adenosylmethionine decarboxylase proenzyme
NW_017095864.1	70478	448487	0	0.313433	0	0.227273	LOC108566942;1	2-dihydroxy-3-keto-5-methylthiopentene dioxygenase	LOC108567077;vacuolar protein sorting-associated protein 11 homolog
NW_017095865.1	25511	449500	0.0273973	0.301587	0.0240964	0.287879	LOC108567138;Niemann-Pick C1 protein
NW_017095865.1	32108	449682	0.020202	0.42	0.0210526	0.287356	NA
NW_017095865.1	33457	449707	0	0.324324	0	0.30303	NA
NW_017095867.1	15008	450659	0	0.305085	0	0.351852	LOC108567195;lysine-specific demethylase lid	LOC108567237;membrane-associated guanylate kinase	WW and PDZ domain-containing protein 1
NW_017095867.1	38326	450788	0	0.229508	0	0.188679	LOC108567261;protein tyrosine phosphatase type IVA 1
NW_017095867.1	49885	450889	0	0.328125	0	0.245283	LOC108567261;protein tyrosine phosphatase type IVA 1
NW_017095867.1	51424	450918	0	0.237288	0	0.309524	LOC108567261;protein tyrosine phosphatase type IVA 1
NW_017095871.1	2324	452743	0	0.323529	0.0128205	0.382353	NA
NW_017095875.1	57336	455369	0.709091	0	0.169811	0	NA
NW_017095875.1	57599	455374	0.6625	0	0.2125	0	NA
NW_017095876.1	2615	456689	0.0428571	0.352273	0.025	0.323529	LOC108567461;probable ATP-dependent DNA helicase HFM1
NW_017095876.1	17657	457114	0.0246914	0.265823	0.025974	0.289157	LOC108567473;uncharacterized protein LOC108567473
NW_017095884.1	4865	459488	0	0.26506	0	0.238806	NA
NW_017095884.1	39275	460158	0.0181818	0.25	0.0175439	0.361702	LOC108567568;uncharacterized protein LOC108567568
NW_017095884.1	45813	460347	0.0131579	0.26087	0	0.285714	LOC108567568;uncharacterized protein LOC108567568
NW_017095884.1	56456	460681	0	0.233766	0	0.173333	NA
NW_017095895.1	132130	469919	0	0.269231	0.0208333	0.276596	NA
NW_017095897.1	16302	470966	0	0.280488	0	0.265823	LOC108567911;myb-related protein B
NW_017095899.1	22991	472244	0	0.3	0.028169	0.31746	LOC108567947;somatostatin receptor type 1-like
NW_017095899.1	37396	472860	0.0116279	0.217391	0.0405405	0.291139	LOC108567939;uncharacterized protein LOC108567939
NW_017095900.1	126954	477724	0	0.351351	0.0232558	0.226667	LOC108567986;pancreatic triacylglycerol lipase-like
NW_017095902.1	46533	482022	0	0.238095	0.0266667	0.314286	LOC108568174;serine/threonine-protein kinase mos
NW_017095910.1	9691	486824	0	0.338983	0	0.283019	LOC108568624;uncharacterized protein LOC108568624
NW_017095910.1	12414	486840	0.0204082	0.392157	0	0.287879	LOC108568624;uncharacterized protein LOC108568624
NW_017095918.1	3746	489012	0.0175439	0.338983	0.0163934	0.351852	NA
NW_017095918.1	4918	489063	0	0.252874	0	0.277778	NA
NW_017095918.1	7910	489095	0.0196078	0.333333	0.0232558	0.290909	NA
NW_017095918.1	9273	489122	0.490909	0	0.87037	0	NA
NW_017095918.1	11479	489206	0	0.285714	0	0.25641	NA
NW_017095919.1	15152	489889	0	0.232877	0	0.205882	NA
NW_017095921.1	44527	492164	0	0.85567	0.240741	0.938742	NA
NW_017095928.1	13541	494217	0.595238	1	0.205882	1	NA
NW_017095928.1	66217	495679	0	0.342857	0	0.3	LOC108568794;methyltransferase-like protein 9
NW_017095933.1	3345	498815	0	0.3125	0	0.309859	NA
NW_017095935.1	67895	501398	0	0.305556	0	0.34375	LOC108568854;uncharacterized protein LOC108568854
NW_017095935.1	209141	504819	0.027027	0.25	0.0229885	0.230769	NA
NW_017095943.1	20413	523523	0	0.271739	0.00980392	0.275	LOC108568888;fibril-forming collagen alpha chain-like
NW_017095945.1	46355	526394	0.0107527	0.390244	0.0229885	0.45	NA
NW_017095946.1	19370	527595	0	0.878289	0	0.738971	NA
NW_017095947.1	17293	534826	0	0.27027	0	0.220339	NA
NW_017095948.1	14672	537159	0.0163934	0.289855	0.0240964	0.328947	NA
NW_017095949.1	28835	540796	0	0.283019	0	0.274194	NA
NW_017095949.1	33743	540972	0	0.27027	0	0.208955	NA
NW_017095954.1	111358	545523	0	0.259259	0	0.184211	LOC108568971;E3 ubiquitin-protein ligase HECW2-like
NW_017095957.1	8868	551507	0.015625	0.301587	0	0.229508	NA
NW_017095963.1	22998	554063	0	0.283582	0	0.314286	NA
NW_017095973.1	111401	565010	0.0147059	0.321429	0.0117647	0.218391	LOC108569026;peroxidase
NW_017095973.1	122532	565318	0	0.282609	0.025974	0.245902	LOC108569025;gene_biotype=lncRNA
NW_017095973.1	145826	566091	0.0266667	0.276316	0.021978	0.253333	LOC108569029;glutamyl aminopeptidase-like
NW_017095975.1	53286	567731	0.0178571	0.375	0.0138889	0.22	LOC108569050;S phase cyclin A-associated protein in the endoplasmic reticulum
NW_017095979.1	20145	573621	0	0.283019	0	0.269841	NA
NW_017095979.1	22412	573701	0	0.333333	0	0.304348	NA
NW_017095979.1	33188	573959	0	0.333333	0	0.293333	NA
NW_017095979.1	46125	574354	0	0.353846	0	0.259259	NA
NW_017095979.1	50516	574511	0	0.365079	0	0.25641	NA
NW_017095979.1	52399	574573	0	0.357143	0	0.255319	NA
NW_017095979.1	58339	574680	0	0.323944	0	0.214286	LOC108569062;neuroligin-4	X-linked-like
NW_017095979.1	63521	574838	0	0.375	0	0.271186	LOC108569062;neuroligin-4	X-linked-like
NW_017095979.1	74669	575128	0	0.258621	0	0.210526	LOC108569062;neuroligin-4	X-linked-like
NW_017095979.1	75175	575140	0	0.333333	0	0.311475	LOC108569062;neuroligin-4	X-linked-like
NW_017095979.1	77139	575192	0	0.318841	0	0.257143	LOC108569062;neuroligin-4	X-linked-like
NW_017095979.1	77162	575194	0	0.357143	0	0.279412	LOC108569062;neuroligin-4	X-linked-like
NW_017095979.1	81565	575349	0	0.333333	0	0.231884	NA
NW_017095979.1	81709	575353	0	0.298246	0	0.306667	NA
NW_017095979.1	89542	575566	0	0.375	0	0.301887	NA
NW_017095979.1	89662	575572	0	0.319149	0	0.333333	NA
NW_017095979.1	90254	575593	0	0.282609	0	0.26087	NA
NW_017095979.1	91805	575652	0	0.384615	0	0.28125	NA
NW_017095979.1	93859	575708	0	0.474576	0	0.260274	NA
NW_017095979.1	100191	575906	0	0.315789	0	0.309091	NA
NW_017095979.1	101801	575962	0	0.333333	0	0.21875	NA
NW_017095979.1	104211	576015	0	0.298701	0	0.214286	NA
NW_017095979.1	116215	576387	0	0.353846	0	0.307692	NA
NW_017095979.1	117130	576419	0	0.261538	0	0.285714	NA
NW_017095979.1	117762	576433	0	0.316667	0	0.241379	NA
NW_017095979.1	118389	576454	0	0.241379	0	0.34375	NA
NW_017095979.1	127740	576725	0.952381	0.133333	0.883333	0	NA
NW_017095979.1	128714	576769	0	0.389831	0.0128205	0.268657	NA
NW_017095979.1	128806	576772	0	0.30303	0	0.256098	NA
NW_017095979.1	130348	576803	0	0.22	0	0.25	NA
NW_017095979.1	130680	576824	0	0.306667	0.0142857	0.3	NA
NW_017095979.1	130811	576829	0	0.337662	0	0.230769	NA
NW_017095979.1	135495	576968	0	0.290698	0	0.295775	NA
NW_017095979.1	147558	577344	0	0.378788	0	0.27451	NA
NW_017095981.1	6834	577843	0.038961	0.392157	0.0121951	0.357143	LOC108569067;peptidoglycan recognition protein-like
NW_017095981.1	26056	578505	0	0.25	0	0.229885	LOC108569063;peptidoglycan recognition protein 3-like
NW_017095982.1	3832	579073	0	0.267327	0	0.273973	NA
NW_017095985.1	3032	579475	0	0.282828	0	0.324675	LOC108569070;integrator complex subunit 9	LOC108569071;glyoxylate reductase/hydroxypyruvate reductase
NW_017095990.1	22035	582509	0.355932	0	0.74	0	NA
NW_017095992.1	6136	582658	0	0.309524	0	0.306122	LOC108569077;metabotropic glutamate receptor 8-like
NW_017095992.1	14003	582723	0	0.314815	0	0.272727	LOC108569077;metabotropic glutamate receptor 8-like
NW_017095992.1	16008	582758	0	0.255319	0	0.305556	LOC108569077;metabotropic glutamate receptor 8-like
NW_017095992.1	29430	582934	0	0.245614	0	0.25	NA
NW_017095992.1	40513	583071	0	0.327273	0	0.301887	LOC108569087;N-alpha-acetyltransferase 35	NatC auxiliary subunit
NW_017095992.1	51137	583119	0.0172414	0.32	0.0138889	0.241935	LOC108569085;protein hook	LOC108569081;cullin-4A
NW_017095992.1	61829	583200	0	0.28125	0	0.340426	LOC108569082;mitochondrial intermediate peptidase	LOC108569080;histone deacetylase 6	LOC108569080;histone deacetylase 6
NW_017095992.1	84857	583496	0	0.285714	0	0.305556	LOC108569079;short stature homeobox protein-like
NW_017095992.1	87959	583548	0	0.314815	0	0.355556	LOC108569079;short stature homeobox protein-like
NW_017095992.1	102529	583689	0	0.272727	0	0.285714	NA
NW_017095993.1	16353	584348	0	0.358974	0	0.314286	NA
NW_017095994.1	3460	584935	0	0.253968	0.010989	0.311111	NA
NW_017095999.1	51399	587924	0	0.333333	0	0.367647	LOC108569108;translocating chain-associated membrane protein 1	partial
NW_017095999.1	63773	588206	0	0.329114	0	0.323529	LOC108569116;uncharacterized protein LOC108569116
NW_017096001.1	37573	590249	0	0.294118	0.0434783	0.25641	LOC108569135;lysosomal alpha-mannosidase	LOC108569135;lysosomal alpha-mannosidase
NW_017096003.1	72937	591844	0.846154	0	0.0120482	0	NA
NW_017096004.1	11113	592562	0	0.231707	0	0.233333	NA
NW_017096005.1	74175	595006	0.433962	1	0.6	1	NA
NW_017096005.1	187981	597155	0	0.269841	0	0.272727	LOC108569152;uncharacterized protein LOC108569152
NW_017096005.1	198883	597404	0	0.169811	0	0.218182	LOC108569152;uncharacterized protein LOC108569152
NW_017096010.1	4286	598326	0	0.2125	0	0.214286	LOC108569160;protein downstream neighbor of son homolog	LOC108569158;cullin-5
NW_017096016.1	10029	602347	0	0.317073	0	0.269841	NA
NW_017096016.1	33506	603114	0	0.318182	0	0.3375	LOC108569171;ecdysone receptor-like
NW_017096016.1	43325	603407	0.012987	0.277108	0	0.211111	LOC108569171;ecdysone receptor-like
NW_017096016.1	79733	604673	0.0416667	0.349206	0.0285714	0.318182	LOC108569171;ecdysone receptor-like
NW_017096016.1	81033	604688	0.44898	0	0.642857	0	LOC108569171;ecdysone receptor-like
NW_017096016.1	81775	604704	0	0.222222	0	0.313433	LOC108569171;ecdysone receptor-like
NW_017096016.1	85692	604758	0	0.315789	0.0153846	0.189189	LOC108569171;ecdysone receptor-like
NW_017096016.1	112569	605590	0	0.325301	0	0.316456	LOC108569171;ecdysone receptor-like
NW_017096016.1	126311	606019	0	0.307692	0	0.365385	LOC108569172;gene_biotype=lncRNA
NW_017096016.1	136442	606252	0.0147059	0.276923	0.0379747	0.301587	LOC108569172;gene_biotype=lncRNA
NW_017096016.1	146545	606564	0.0140845	0.274194	0	0.28	LOC108569172;gene_biotype=lncRNA
NW_017096016.1	155246	606907	0	0.243902	0	0.225	LOC108569172;gene_biotype=lncRNA
NW_017096018.1	3998	607652	0	0.31746	0	0.206349	NA
NW_017096023.1	608	616254	0.596491	0	0.367647	0	NA
NW_017096027.1	71879	623177	0	0.272727	0	0.28169	NA
NW_017096042.1	63113	632911	0.0166667	0.265823	0.025641	0.264706	LOC108569222;serine/threonine-protein kinase minibrain
NW_017096042.1	115194	633772	0	0.258427	0	0.25974	LOC108569219;exosome complex component rrp45
NW_017096042.1	142223	634034	0	0.283019	0	0.192308	NA
NW_017096045.1	35765	637073	0	0.253165	0	0.253333	LOC108569236;putative E3 ubiquitin-protein ligase UBR7
NW_017096047.1	24345	640758	0	0.285714	0	0.19697	NA
NW_017096048.1	9590	641022	0	0.256098	0	0.192771	LOC108569264;protein diaphanous
NW_017096048.1	40081	641729	0	0.295775	0	0.3	LOC108569267;5-hydroxytryptamine receptor 2B
NW_017096053.1	10401	646972	0	0.279412	0.0357143	0.288136	NA
NW_017096056.1	16208	648974	0	0.28	0	0.261538	LOC108569298;uncharacterized protein LOC108569298
NW_017096056.1	115902	651085	0	0.302632	0.0140845	0.246377	LOC108569321;serine/threonine-protein phosphatase 2B catalytic subunit 2-like
NW_017096058.1	1638	652639	0.0227273	0.285714	0	0.276923	NA
NW_017096058.1	1664	652641	0.0120482	0.3	0	0.276923	NA
NW_017096067.1	3393	654461	0.0114943	0.290698	0.0131579	0.205128	LOC108569347;E3 ubiquitin-protein ligase MARCH6
NW_017096067.1	42102	655330	0	0.369565	0	0.160714	LOC108569346;rap1 GTPase-activating protein 1
NW_017096069.1	59960	658053	0	0.267857	0	0.375	NA
NW_017096072.1	12382	660306	0.415385	0	0.833333	0	NA
NW_017096072.1	22043	660486	0	0.24	0	0.246154	NA
NW_017096073.1	27092	661750	0	0.25641	0	0.258824	LOC108569361;uncharacterized protein LOC108569361	LOC108569364;uncharacterized protein LOC108569364
NW_017096073.1	28185	661784	0	0.280488	0	0.328358	LOC108569364;uncharacterized protein LOC108569364	LOC108569363;uncharacterized protein LOC108569363	LOC108569363;uncharacterized protein LOC108569363
NW_017096075.1	3648	663309	0	0.256098	0	0.306667	NA
NW_017096075.1	9600	663529	0	0.230769	0	0.282051	LOC108569380;uncharacterized protein LOC108569380	partial
NW_017096075.1	22313	663847	0	0.253521	0.0181818	0.269841	NA
NW_017096075.1	22325	663849	0	0.263889	0.0175439	0.218182	NA
NW_017096075.1	28376	663978	0	0.27907	0.0434783	0.225352	LOC108569403;profilin
NW_017096075.1	50216	664485	0	0.241758	0	0.255814	LOC108569389;multiple epidermal growth factor-like domains protein 8
NW_017096075.1	50639	664499	0	0.214286	0.010101	0.342857	LOC108569389;multiple epidermal growth factor-like domains protein 8
NW_017096075.1	59921	664725	0	0.220588	0	0.256098	LOC108569390;jmjC domain-containing protein 7	LOC108569391;5-demethoxyubiquinone hydroxylase	mitochondrial
NW_017096075.1	132131	666390	0.0138889	0.232877	0	0.265823	NA
NW_017096075.1	173048	667075	0	0.177419	0.0222222	0.290323	LOC108569385;prolactin regulatory element-binding protein
NW_017096075.1	192333	667356	0	0.253968	0	0.267857	LOC108569396;transcription factor E2F2-like
NW_017096075.1	234987	668014	0	0.289474	0	0.257576	LOC108569394;maternal protein pumilio
NW_017096075.1	261254	668731	0	0.213483	0.0206186	0.211765	LOC108569386;location of vulva defective 1
NW_017096076.1	74896	671094	0	0.266667	0	0.291667	LOC108569418;ABC transporter G family member 23-like
NW_017096077.1	7879	671940	0.0149254	0.320513	0.0151515	0.414141	LOC108569422;calcium-activated potassium channel slowpoke-like
NW_017096077.1	9636	671992	0.0149254	0.369863	0	0.383562	LOC108569422;calcium-activated potassium channel slowpoke-like
NW_017096079.1	443	672466	0	0.385965	0	0.352941	NA
NW_017096079.1	3563	672622	0	0.381818	0	0.2625	Trnai-aau-4;NA
NW_017096079.1	6109	672715	0	0.308642	0	0.27027	NA
NW_017096079.1	8605	672796	0	0.333333	0.0136986	0.206897	LOC108569436;protein FAM13A
NW_017096079.1	13954	672971	0	0.246154	0	0.316456	LOC108569436;protein FAM13A
NW_017096079.1	15293	672995	0	0.344262	0.0135135	0.283784	LOC108569436;protein FAM13A
NW_017096079.1	19396	673065	0	0.353846	0	0.291667	NA
NW_017096079.1	21203	673113	0	0.353659	0	0.25	LOC108569427;bifunctional 3\\'-phosphoadenosine 5\\'-phosphosulfate synthase 1-like
NW_017096079.1	21561	673133	0	0.373134	0	0.361111	LOC108569427;bifunctional 3\\'-phosphoadenosine 5\\'-phosphosulfate synthase 1-like
NW_017096079.1	26227	673275	0	0.323944	0	0.337838	LOC108569431;intersectin-1
NW_017096079.1	41913	673783	0.015625	0.346154	0	0.333333	LOC108569439;uncharacterized protein LOC108569439
NW_017096079.1	86314	674923	0	0.402597	0	0.333333	NA
NW_017096079.1	86537	674936	0	0.24	0.0114943	0.210526	NA
NW_017096079.1	97418	675270	0	0.278481	0	0.257576	NA
NW_017096079.1	106032	675465	0	0.32	0	0.341772	LOC108569433;zinc finger and BTB domain-containing protein 11-like
NW_017096079.1	115523	675587	0	0.37037	0	0.25	LOC108569433;zinc finger and BTB domain-containing protein 11-like
NW_017096079.1	121389	675683	0	0.311828	0	0.323529	LOC108569443;integrator complex subunit 4
NW_017096079.1	129390	675818	0	0.378049	0	0.326316	LOC108569426;putative uncharacterized protein DDB_G0274535
NW_017096079.1	129491	675822	0	0.346667	0	0.329545	LOC108569426;putative uncharacterized protein DDB_G0274535
NW_017096079.1	129794	675826	0	0.24	0	0.341772	LOC108569426;putative uncharacterized protein DDB_G0274535
NW_017096079.1	147561	676224	0	0.285714	0.011236	0.309524	LOC108569426;putative uncharacterized protein DDB_G0274535
NW_017096079.1	151567	676322	0	0.364706	0	0.285714	LOC108569426;putative uncharacterized protein DDB_G0274535
NW_017096079.1	152447	676330	0	0.328767	0	0.317073	LOC108569426;putative uncharacterized protein DDB_G0274535
NW_017096079.1	158689	676463	0	0.313253	0	0.338462	LOC108569426;putative uncharacterized protein DDB_G0274535
NW_017096079.1	158741	676468	0	0.356164	0	0.326923	LOC108569426;putative uncharacterized protein DDB_G0274535
NW_017096079.1	162879	676591	0	0.297872	0	0.26087	LOC108569426;putative uncharacterized protein DDB_G0274535
NW_017096079.1	168533	676764	0	0.288889	0	0.263158	LOC108569426;putative uncharacterized protein DDB_G0274535
NW_017096079.1	177560	677032	0.015873	0.377049	0	0.298246	NA
NW_017096079.1	178726	677051	0	0.325301	0	0.324675	NA
NW_017096079.1	180259	677067	0	0.322581	0	0.25	NA
NW_017096079.1	189468	677301	0	0.384615	0	0.320513	NA
NW_017096079.1	189734	677307	0	0.358025	0	0.322034	NA
NW_017096079.1	193674	677403	0	0.30137	0	0.274194	NA
NW_017096079.1	195043	677453	0	0.323944	0	0.336842	NA
NW_017096079.1	196316	677469	0	0.306818	0.0116279	0.352941	NA
NW_017096079.1	198427	677539	0	0.365385	0.030303	0.277778	NA
NW_017096079.1	216444	678117	0	0.396552	0	0.305556	NA
NW_017096079.1	224865	678424	0	0.345679	0	0.333333	NA
NW_017096079.1	246043	679026	0	0.366197	0	0.25	NA
NW_017096079.1	257928	679384	0	0.353846	0	0.3125	NA
NW_017096079.1	258449	679404	0	0.379747	0	0.306667	NA
NW_017096079.1	259740	679436	0	0.344262	0	0.273973	NA
NW_017096079.1	263676	679558	0	0.225	0	0.338462	NA
NW_017096081.1	3920	680591	0.0144928	0.246377	0	0.296875	NA
NW_017096087.1	75902	686690	0	0.240964	0	0.222222	LOC108569462;protein sister of odd and bowel-like
NW_017096087.1	79010	686806	0.0136986	0.292683	0	0.308824	LOC108569462;protein sister of odd and bowel-like
NW_017096087.1	145244	688954	0.0263158	0.25	0	0.2875	NA
NW_017096087.1	193790	690361	0.0285714	0.260274	0.0125	0.283784	NA
NW_017096087.1	208874	690784	0	0.351648	0.0108696	0.225806	LOC108569467;myosin-11
NW_017096087.1	226704	691402	0	0.246575	0	0.264151	LOC108569467;myosin-11
NW_017096088.1	7030	692896	0	0.225352	0	0.216867	LOC108569469;sex peptide receptor
NW_017096090.1	78974	695546	0.0285714	0.294872	0	0.28169	LOC108569478;myosin-G heavy chain-like	partial
NW_017096091.1	58886	698291	0	0.267606	0	0.259259	LOC108569480;cytochrome P450 6j1-like
NW_017096091.1	58887	698292	0	0.271429	0	0.256098	LOC108569480;cytochrome P450 6j1-like
NW_017096091.1	168275	701933	0.0151515	0.266667	0.0298507	0.223881	LOC108569482;visual system homeobox 2
NW_017096093.1	19621	703602	0	0.25	0	0.243243	Trnae-cuc-4;NA	LOC108569501;GDP-fucose protein O-fucosyltransferase 2
NW_017096093.1	214277	706236	0	0.280488	0	0.244898	LOC108569513;retinal homeobox protein Rx1-like
NW_017096096.1	9239	711552	0	0.263158	0	0.212121	LOC108569538;toll-like receptor 6
NW_017096100.1	49221	714460	0	0.288462	0.028169	0.404762	LOC108569580;calmodulin-like
NW_017096100.1	55654	714718	0	0.295775	0	0.220588	LOC108569580;calmodulin-like
NW_017096100.1	57353	714790	0.028169	0.276316	0.0147059	0.265625	LOC108569580;calmodulin-like
NW_017096100.1	77858	715345	0	0.252874	0.028169	0.296296	LOC108569558;serine protease snake-like
NW_017096100.1	142039	717041	0	0.28169	0	0.300971	LOC108569549;intraflagellar transport protein 46 homolog
NW_017096100.1	196844	718264	0.467742	1	0.513158	1	LOC108569567;programmed cell death protein 2-like	LOC108569569;mitochondrial folate transporter/carrier-like
NW_017096100.1	196857	718265	0.564516	0	0.459459	0	LOC108569567;programmed cell death protein 2-like	LOC108569569;mitochondrial folate transporter/carrier-like
NW_017096103.1	26742	720281	0	0.186813	0.0140845	0.265957	LOC108569596;nuclear receptor-binding protein
NW_017096104.1	186206	725439	0	0.255814	0.0240964	0.217391	LOC108569637;serine/threonine-protein kinase BRSK2
NW_017096105.1	9110	728214	0.0172414	0.285714	0	0.269231	NA
NW_017096108.1	15995	729702	0	0.209677	0	0.255814	LOC108569640;calcium-activated potassium channel slowpoke-like
NW_017096110.1	14552	732682	0	0.220779	0.012987	0.229508	LOC108569654;integrin alpha-PS2-like	partial
NW_017096115.1	9928	735714	0.0169492	0.25974	0.030303	0.276923	NA
NW_017096118.1	21762	738296	0	0.315068	0	0.216216	NA
NW_017096121.1	26824	743553	0	0.275362	0.025641	0.218182	NA
NW_017096123.1	23395	744381	0	0.277778	0.0285714	0.301887	LOC108569708;cephalotocin receptor 2-like
NW_017096123.1	23403	744385	0	0.283019	0.0298507	0.307692	LOC108569708;cephalotocin receptor 2-like
NW_017096126.1	12895	744882	0.0172414	0.307692	0.0188679	0.333333	NA
NW_017096126.1	45810	745741	0.857143	0	0.458333	0.0178571	NA
NW_017096127.1	743	745856	0	0.222222	0	0.288889	NA
NW_017096133.1	42942	748451	0.0126582	0.316327	0	0.364486	LOC108569713;AT-rich interactive domain-containing protein 5B-like	partial
NW_017096133.1	125308	750191	0	0.285714	0	0.32	LOC108569724;protein polybromo-1
NW_017096134.1	69901	751479	0	0.306667	0	0.240506	LOC108569739;transducin beta-like protein 3
NW_017096134.1	103914	752261	0	0.292135	0	0.325	LOC108569746;inactive rhomboid protein 2
NW_017096134.1	122358	752658	0	0.321839	0	0.33871	LOC108569746;inactive rhomboid protein 2
NW_017096134.1	132330	752822	1	0.584416	1	0.746835	LOC108569729;glutamate receptor 4-like
NW_017096134.1	133357	752862	0	0.3	0.0140845	0.253731	NA
NW_017096138.1	8069	757856	0	0.272727	0	0.345238	LOC108569764;serine/arginine repetitive matrix protein 2-like	partial
NW_017096140.1	11956	759613	0	0.266667	0	0.322034	LOC108569766;protein still life
NW_017096140.1	87802	761795	0	0.258065	0	0.337838	NA
NW_017096141.1	11681	762648	0	0.204819	0	0.101449	LOC108569776;intraflagellar transport protein 140 homolog
NW_017096144.1	19919	765209	0.410714	1	0.643678	1	LOC108569791;protein daughterless-like
NW_017096148.1	10309	768230	0	0.283951	0	0.211268	LOC108569797;leucine zipper putative tumor suppressor 2 homolog
NW_017096148.1	35259	768843	1	0.752941	1	0.686567	LOC108569798;ionotropic receptor 25a
NW_017096149.1	2928	769135	0	0.196721	0	0.253968	NA
NW_017096155.1	3064	772592	0.0163934	0.226667	0.0238095	0.27907	LOC108569831;protocadherin-like wing polarity protein stan	LOC108569831;protocadherin-like wing polarity protein stan
NW_017096158.1	8097	774131	0	0.277108	0	0.269841	NA
NW_017096158.1	35419	775059	0	0.257576	0	0.233766	NA
NW_017096161.1	37095	776044	0	0.271605	0	0.232877	NA
NW_017096164.1	7883	779056	0	0.351351	0	0.271429	NA
NW_017096164.1	58604	780326	0.015873	0.287879	0.0444444	0.328125	LOC108569848;serine/threonine-protein phosphatase 2A activator
NW_017096165.1	22130	780928	0	0.352941	0.0131579	0.266667	NA
NW_017096171.1	10267	785876	0	0.969697	0.481481	0.981132	NA
NW_017096171.1	33475	786529	0	0.234568	0.0113636	0.209877	LOC108569905;integrator complex subunit 2	LOC108569906;probable ATP-dependent RNA helicase DHX34
NW_017096171.1	33892	786551	0	0.309524	0	0.309524	LOC108569905;integrator complex subunit 2	LOC108569906;probable ATP-dependent RNA helicase DHX34
NW_017096171.1	52250	787082	0	0.22	0	0.238806	LOC108569901;myogenic-determination protein
NW_017096171.1	58963	787306	0.111111	0.885714	0	0.705882	LOC108569902;RNA-binding protein 8A-like
NW_017096174.1	4141	788573	0.0243902	0.203704	0.011236	0.223529	NA
NW_017096185.1	44144	794625	0	0.314815	0.0153846	0.22807	LOC108569940;uncharacterized protein LOC108569940
NW_017096185.1	70769	795818	0.0273973	0.44	0.027027	0.269841	NA
NW_017096185.1	84662	796249	0	0.254237	0	0.22807	NA
NW_017096185.1	89385	796421	0	0.3125	0.0111111	0.176471	NA
NW_017096185.1	89808	796445	0	0.208955	0.0361446	0.212121	NA
NW_017096185.1	96482	796590	0	0.261538	0.015873	0.22807	LOC108569944;uncharacterized protein LOC108569944
NW_017096185.1	112992	797131	0.301887	1	0.729167	1	NA
NW_017096185.1	128935	797738	0.455882	1	0.571429	1	NA
NW_017096185.1	130054	797827	0	0.21875	0.010989	0.186441	NA
NW_017096185.1	134068	797959	0	0.228571	0.0151515	0.232558	LOC108569943;somatostatin receptor type 2-like
NW_017096185.1	140962	798160	0.650794	0	0.458333	0	NA
NW_017096185.1	155987	798724	0	0.242424	0.0138889	0.225806	NA
NW_017096185.1	160126	798907	0.472973	0	0.507042	0	NA
NW_017096185.1	160129	798908	0.506849	0	0.529412	0	NA
NW_017096185.1	166392	799214	0.016129	0.303797	0.0163934	0.327273	NA
NW_017096185.1	198598	800466	0.375	1	0.362319	1	LOC108569948;TNF receptor-associated factor 4
NW_017096185.1	203791	800604	0.551724	1	0.460317	1	LOC108569948;TNF receptor-associated factor 4
NW_017096185.1	214857	800837	0	0.289157	0.027027	0.348485	LOC108569937;pescadillo homolog
NW_017096185.1	215102	800843	0	0.319149	0.012987	0.246377	LOC108569937;pescadillo homolog
NW_017096185.1	225759	801121	0	0.380952	0.0147059	0.363636	LOC108569938;uncharacterized protein LOC108569938
NW_017096185.1	227956	801226	0.87931	0.0697674	0.5	0	LOC108569938;uncharacterized protein LOC108569938
NW_017096185.1	243993	801800	0	0.304348	0.0322581	0.265306	NA
NW_017096185.1	250834	802102	0.930233	0.103093	0.939394	0	NA
NW_017096185.1	250931	802107	0.0769231	0.855072	0.0625	0.943396	NA
NW_017096185.1	251308	802119	0	0.747126	0.03125	0.816092	NA
NW_017096185.1	251363	802120	0	0.898305	0.0434783	0.876543	NA
NW_017096185.1	251364	802121	1	0.1	0.955882	0.121951	NA
NW_017096185.1	251383	802124	1	0.109375	0.957143	0.131868	NA
NW_017096186.1	35340	803564	0	0.241935	0	0.233333	NA
NW_017096186.1	49328	804018	0	0.2875	0.0212766	0.206349	LOC108569950;uncharacterized protein LOC108569950
NW_017096186.1	54616	804200	0	0.231884	0.0133333	0.163934	Trnak-cuu-13;NA
NW_017096188.1	15175	806164	0.0149254	0.240741	0.0121951	0.333333	LOC108569959;disintegrin and metalloproteinase domain-containing protein 10-like	partial
NW_017096191.1	13015	809021	0	0.216667	0	0.263889	NA
NW_017096191.1	27282	809484	0	0.323077	0.0121951	0.191176	NA
NW_017096194.1	59430	813384	0	0.234375	0	0.235294	NA
NW_017096195.1	30115	813946	0.0204082	0.391304	0.0377358	0.411765	LOC108569983;gamma-aminobutyric acid receptor subunit beta	LOC108569983;gamma-aminobutyric acid receptor subunit beta	LOC108569983;gamma-aminobutyric acid receptor subunit beta
NW_017096196.1	14003	815150	0.0172414	0.261538	0.0125	0.279412	NA
NW_017096198.1	23019	819175	0	0.236111	0.0121951	0.161765	NA
NW_017096199.1	19286	819833	0	0.218391	0	0.197183	LOC108569994;uncharacterized protein LOC108569994
NW_017096206.1	52110	824112	0	0.186813	0	0.2	LOC108570017;phosphoinositide 3-kinase adapter protein 1
NW_017096209.1	17078	825014	0	0.25974	0	0.233333	NA
NW_017096209.1	17086	825017	0	0.2625	0	0.206349	NA
NW_017096210.1	15791	827328	0.0151515	0.360465	0.0266667	0.408451	LOC108570030;uncharacterized protein LOC108570030
NW_017096210.1	24943	827505	0.0224719	0.307692	0	0.2625	NA
NW_017096210.1	104906	830177	0.0125	0.366667	0.0384615	0.328947	LOC108570026;uncharacterized protein LOC108570026
NW_017096210.1	122704	830896	0.015873	0.297872	0	0.253731	LOC108570027;disheveled-associated activator of morphogenesis 1
NW_017096210.1	153917	832009	0.0227273	0.344262	0.0188679	0.27907	LOC108570027;disheveled-associated activator of morphogenesis 1
NW_017096210.1	186417	833216	0.0113636	0.25974	0	0.224138	LOC108570027;disheveled-associated activator of morphogenesis 1
NW_017096210.1	187604	833257	0	0.217391	0	0.242424	LOC108570027;disheveled-associated activator of morphogenesis 1
NW_017096210.1	195648	833542	0	0.278689	0	0.220339	NA
NW_017096212.1	6305	835476	0.027027	0.35	0.015873	0.351351	LOC108556281;proton-coupled amino acid transporter-like protein CG1139
NW_017096212.1	21214	836058	0.025641	0.271186	0.0294118	0.235294	LOC108556281;proton-coupled amino acid transporter-like protein CG1139
NW_017096212.1	21565	836074	0.0422535	0.333333	0.0394737	0.333333	LOC108556281;proton-coupled amino acid transporter-like protein CG1139
NW_017096213.1	21911	837825	0	0.370968	0.0289855	0.294118	LOC108556295;regulator of gene activity
NW_017096213.1	24558	837879	0.6	1	0.151163	1	LOC108556290;arrestin homolog	LOC108556289;farnesyl pyrophosphate synthase
NW_017096215.1	69503	842405	0.451613	1	0.56338	1	LOC108556299;protein still life
NW_017096218.1	24831	844722	0	0.307692	0	0.273973	LOC108556306;myosin heavy chain	non-muscle
NW_017096218.1	31582	844853	0	0.253333	0.0212766	0.210526	LOC108556307;protein CLEC16A
NW_017096218.1	49648	845315	0	0.25	0	0.183099	LOC108556305;sperm flagellar protein 2-like	LOC108556309;beta-1	4-N-acetylgalactosaminyltransferase bre-4
NW_017096219.1	60397	847126	0	0.385542	0	0.238095	NA
NW_017096219.1	77287	847446	0	0.164557	0	0.188235	LOC108556328;heat shock 70 kDa protein 4
NW_017096222.1	1300	848616	0	0.227848	0	0.271605	NA
NW_017096225.1	9424	849841	0	0.304348	0.0178571	0.258065	LOC108556337;teneurin-m
NW_017096225.1	11313	849885	0.0133333	0.361446	0	0.321429	LOC108556337;teneurin-m
NW_017096225.1	19733	850014	0	0.294118	0	0.245902	LOC108556337;teneurin-m
NW_017096225.1	19853	850016	0	0.277108	0	0.180328	LOC108556337;teneurin-m
NW_017096225.1	65419	851315	0	0.285714	0	0.192308	NA
NW_017096228.1	11169	853694	0	0.25	0.010101	0.381579	LOC108556356;ankyrin repeat and BTB/POZ domain-containing protein 2
NW_017096230.1	10517	855621	0	0.314286	0.0135135	0.2	NA
NW_017096231.1	71729	857131	0	0.321429	0	0.25	NA
NW_017096237.1	2475	859232	0	0.310345	0	0.231884	NA
NW_017096237.1	2724	859239	0	0.322581	0	0.265625	NA
NW_017096237.1	15442	859628	0.027027	0.327586	0.0144928	0.265306	NA
NW_017096239.1	57548	861689	0	0.283333	0	0.246154	NA
NW_017096240.1	4579	861945	0	0.385542	0	0.323944	NA
NW_017096243.1	16814	863012	0.0140845	0.295455	0.0136986	0.229885	NA
NW_017096243.1	23512	863193	0.0144928	0.333333	0	0.231884	NA
NW_017096243.1	42477	863653	0.0149254	0.362637	0	0.378378	NA
NW_017096246.1	6309	864413	0	0.391304	0	0.347826	LOC108556377;tudor domain-containing protein 5	LOC108556375;autophagy protein 5
NW_017096247.1	28568	865319	0	0.222222	0	0.227273	NA
NW_017096251.1	252728	871114	0.0289855	0.287879	0.0253165	0.363636	NA
NW_017096258.1	19715	875044	0.158537	0.927536	0.337838	1	LOC108556451;nesprin-1
NW_017096258.1	36546	875461	0.442623	1	0.594203	1	LOC108556451;nesprin-1
NW_017096258.1	67605	876383	0.0144928	0.45	0.0444444	0.359223	LOC108556450;titin-like
NW_017096258.1	67621	876384	0.0144928	0.337209	0.0526316	0.308511	LOC108556450;titin-like
NW_017096261.1	4408	877494	0	0.292683	0	0.22	NA
NW_017096264.1	112776	882397	0.591549	0	0.42623	0	NA
NW_017096265.1	7285	884214	0.0441176	0.326316	0.0224719	0.396552	NA
NW_017096266.1	8337	885946	0	0.337838	0	0.304348	NA
NW_017096274.1	15103	891664	0	0.327869	0	0.302632	NA
NW_017096274.1	20618	891766	0.527778	0	0.487805	0	NA
NW_017096274.1	26605	891881	0	0.288136	0	0.373134	NA
NW_017096277.1	79283	894520	0	0.207547	0	0.263158	LOC108556493;uncharacterized protein LOC108556493
NW_017096281.1	8491	895795	0.0327869	0.413793	0.0144928	0.301205	LOC108556502;signal peptidase complex catalytic subunit SEC11A	LOC108556501;J domain-containing protein CG6693-like
NW_017096282.1	172575	901931	0.0138889	0.366197	0.0263158	0.339623	NA
NW_017096282.1	172619	901935	0.0166667	0.367089	0.016129	0.344262	NA
NW_017096288.1	627	902616	0	0.328767	0	0.283582	NA
NW_017096288.1	14596	902957	0.0208333	0.25641	0.0151515	0.217391	NA
NW_017096290.1	6303	903646	0	0.253968	0	0.257576	NA
NW_017096290.1	6814	903679	0	0.384615	0	0.320513	NA
NW_017096290.1	36751	904303	0	0.345238	0	0.239437	LOC108556529;intraflagellar transport protein 81 homolog	partial
NW_017096290.1	40806	904405	0	0.25	0	0.319444	NA
NW_017096292.1	2269	904821	0	0.256757	0	0.288136	NA
NW_017096294.1	40556	905724	0.05	0.357143	0.0263158	0.318182	LOC108556530;uncharacterized protein LOC108556530	partial
NW_017096295.1	32833	906776	0.0163934	0.25	0	0.360465	NA
NW_017096295.1	43062	906988	0.0138889	0.325301	0	0.35443	NA
NW_017096295.1	132264	908684	0.0117647	0.284091	0	0.277108	LOC108556553;DNA methyltransferase 1-associated protein 1
NW_017096297.1	62380	913279	0.76	0	0.111111	0	NA
NW_017096297.1	76996	913792	0	0.350877	0.0363636	0.333333	NA
NW_017096297.1	156143	916537	0.461538	1	0.660714	1	NA
NW_017096298.1	14562	917838	0	0.28	0	0.333333	LOC108556576;uncharacterized protein LOC108556576	LOC108556578;gene_biotype=lncRNA	LOC108556577;uncharacterized protein LOC108556577	LOC108556573;guanine nucleotide-binding protein subunit beta-like protein 1
NW_017096298.1	15697	917874	0	0.271429	0	0.267442	LOC108556573;guanine nucleotide-binding protein subunit beta-like protein 1
NW_017096303.1	8210	920606	0.0181818	0.280702	0.0133333	0.364706	LOC108556597;inositol monophosphatase 1-like
NW_017096303.1	53212	921273	0	0.22973	0	0.190476	LOC108556596;SCY1-like protein 2
NW_017096303.1	53266	921275	0	0.287671	0	0.26087	LOC108556596;SCY1-like protein 2
NW_017096303.1	53350	921277	0	0.35	0	0.323529	LOC108556596;SCY1-like protein 2
NW_017096303.1	53613	921284	0	0.267857	0	0.333333	LOC108556596;SCY1-like protein 2
NW_017096303.1	53800	921294	0	0.3125	0	0.268657	LOC108556596;SCY1-like protein 2
NW_017096303.1	53881	921298	0	0.359375	0	0.265625	LOC108556596;SCY1-like protein 2
NW_017096303.1	53935	921300	0	0.283582	0	0.25	LOC108556596;SCY1-like protein 2
NW_017096303.1	54853	921328	0.0144928	0.285714	0	0.288462	LOC108556596;SCY1-like protein 2
NW_017096304.1	95105	923034	0	0.288136	0	0.271186	LOC108556615;syndecan-like
NW_017096309.1	20205	926494	0	0.338462	0	0.2375	LOC108556629;ubiquitin conjugation factor E4 A
NW_017096310.1	3864	926742	0.384615	1	0.538462	1	NA
NW_017096310.1	15722	927057	0.44186	0.975	0.0294118	1	LOC108556634;kinase D-interacting substrate of 220 kDa
NW_017096310.1	57726	928190	0	0.258065	0.0217391	0.260274	NA
NW_017096316.1	12894	931548	0	0.235294	0	0.25	NA
NW_017096317.1	24666	933913	0	0.307692	0	0.287879	LOC108556656;adenylosuccinate lyase	LOC108556658;uncharacterized protein LOC108556658	LOC108556657;uncharacterized protein LOC108556657
NW_017096317.1	29727	934050	0	0.271739	0	0.209677	NA
NW_017096324.1	1500	936667	0.193548	1	0.872727	1	NA
NW_017096326.1	4649	937308	0	0.224138	0.0227273	0.310345	LOC108556675;myotrophin
NW_017096326.1	6498	937374	0	0.288889	0	0.271429	NA
NW_017096326.1	12147	937568	0.0178571	0.258065	0.0140845	0.391892	NA
NW_017096326.1	13926	937633	0.543478	1	0.409091	1	LOC108556674;apolipophorins
NW_017096326.1	17200	937714	0	0.282828	0.0227273	0.253012	LOC108556674;apolipophorins
NW_017096326.1	18505	937754	0	0.337662	0	0.323944	LOC108556674;apolipophorins
NW_017096326.1	21043	937823	0	0.388235	0.021978	0.303797	LOC108556674;apolipophorins
NW_017096326.1	23247	937896	0	0.258824	0	0.246575	LOC108556674;apolipophorins
NW_017096326.1	28575	938048	0	0.228571	0	0.290323	LOC108556673;arylsulfatase B-like	partial
NW_017096326.1	28776	938054	0	0.25	0	0.333333	LOC108556673;arylsulfatase B-like	partial
NW_017096329.1	31347	940304	0	0.235294	0	0.294118	NA
NW_017096336.1	5456	947058	0	0.311475	0	0.382716	LOC108556700;uncharacterized protein LOC108556700
NW_017096336.1	9001	947155	0	0.195652	0	0.216867	LOC108556700;uncharacterized protein LOC108556700
NW_017096336.1	24864	947608	0.015625	0.311475	0	0.315789	LOC108556705;probable low-specificity L-threonine aldolase 2
NW_017096338.1	13765	948214	0	0.280488	0	0.338983	LOC108556706;uncharacterized protein LOC108556706
NW_017096338.1	13813	948220	0	0.2875	0	0.220339	LOC108556706;uncharacterized protein LOC108556706
NW_017096340.1	11285	949829	0.012987	0.27027	0	0.352113	NA
NW_017096341.1	12116	950171	0.0294118	0.306667	0	0.272727	LOC108556710;adhesion G protein-coupled receptor F5-like
NW_017096341.1	27975	950618	0	0.396226	0	0.263158	LOC108556710;adhesion G protein-coupled receptor F5-like
NW_017096341.1	36387	950921	0.0227273	0.306667	0.0121951	0.210526	LOC108556710;adhesion G protein-coupled receptor F5-like
NW_017096346.1	27643	954332	0.75	0.0322581	0.756098	0	LOC108556714;serine/arginine repetitive matrix protein 1
NW_017096351.1	7011	957292	0	0.329412	0	0.253333	LOC108556733;tigger transposable element-derived protein 1-like
NW_017096351.1	14628	957504	0	0.296703	0	0.25	LOC108556736;lysozyme c-1-like
NW_017096351.1	14763	957511	0	0.272727	0	0.197674	LOC108556736;lysozyme c-1-like
NW_017096360.1	52013	965493	0	0.328125	0	0.219512	LOC108556766;maspardin-like	LOC108556772;coiled-coil-helix-coiled-coil-helix domain-containing protein 1
NW_017096365.1	3088	969765	0	0.236364	0	0.213115	NA
NW_017096365.1	20889	970226	0.0172414	0.259259	0.0192308	0.241379	NA
NW_017096365.1	33970	970450	0.0147059	0.268293	0	0.235294	LOC108556820;methyl-CpG-binding domain protein 5-like	partial
NW_017096365.1	52207	970808	0.0151515	0.2	0.0131579	0.304878	LOC108556820;methyl-CpG-binding domain protein 5-like	partial
NW_017096367.1	8836	971213	0.0136986	0.324324	0	0.242857	LOC108556821;adenosine receptor A2b-like
NW_017096370.1	27352	973930	0	0.188406	0	0.258065	NA
NW_017096370.1	28934	973975	0.285714	0	0.878788	0	NA
NW_017096370.1	29079	973986	0.65	1	0.238095	1	NA
NW_017096370.1	29086	973987	0.822222	0.0483871	0.666667	0	NA
NW_017096370.1	29740	974036	0	0.30303	0	0.223881	NA
NW_017096371.1	61379	976215	0	0.310345	0	0.311475	LOC108556840;26S protease regulatory subunit 7
NW_017096383.1	69161	983796	0	0.247059	0	0.225806	LOC108556880;piezo-type mechanosensitive ion channel component
NW_017096383.1	89550	984348	0	0.256757	0	0.229167	NA
NW_017096383.1	261347	989543	0	0.301587	0	0.230769	LOC108556876;nitrogen regulatory protein areA-like
NW_017096383.1	268863	989791	0	0.253731	0	0.225352	NA
NW_017096383.1	344403	992649	0	0.203704	0	0.204082	LOC108556864;nuclear receptor subfamily 2 group E member 1-like
NW_017096386.1	3407	995459	0	0.338462	0	0.237288	LOC108556913;caspase-8
NW_017096386.1	12589	995653	0	0.343284	0	0.301587	LOC108556916;cuticle protein 8-like
NW_017096386.1	14007	995698	0	0.317647	0	0.267606	LOC108556915;cuticle protein 7-like
NW_017096386.1	19831	995803	0	0.337838	0	0.274194	NA
NW_017096386.1	19841	995804	0	0.369863	0	0.254237	NA
NW_017096386.1	20168	995821	0	0.28125	0	0.320513	NA
NW_017096386.1	23476	995873	0	0.348485	0	0.25	LOC108556927;actin-binding Rho-activating protein-like
NW_017096386.1	33799	996158	0	0.191919	0.0125	0.2375	LOC108556923;NAD(P) transhydrogenase	mitochondrial-like
NW_017096386.1	63560	996703	0	0.347222	0	0.305556	LOC108556921;FERM	RhoGEF and pleckstrin domain-containing protein 1
NW_017096386.1	64519	996731	0.0131579	0.234568	0	0.275	LOC108556921;FERM	RhoGEF and pleckstrin domain-containing protein 1
NW_017096386.1	75488	996918	0	0.289855	0	0.279412	LOC108556921;FERM	RhoGEF and pleckstrin domain-containing protein 1
NW_017096386.1	82708	997028	0	0.253731	0	0.234375	LOC108556921;FERM	RhoGEF and pleckstrin domain-containing protein 1
NW_017096386.1	83963	997049	0	0.238806	0	0.411765	NA
NW_017096386.1	99975	997540	0	0.217391	0	0.257143	NA
NW_017096386.1	101258	997564	0	0.202247	0	0.261905	NA
NW_017096386.1	104872	997713	0	0.242857	0	0.245902	NA
NW_017096387.1	21155	998484	0	0.275862	0	0.223684	NA
NW_017096387.1	181945	1002683	0	0.21875	0	0.261538	NA
NW_017096389.1	16092	1003406	0.245283	0.903226	0	0.962963	NA
NW_017096389.1	16102	1003407	0.807018	0.101695	1	0.0384615	NA
NW_017096390.1	38918	1005201	0	0.3	0	0.245614	NA
NW_017096392.1	5140	1006151	0	0.333333	0	0.28169	NA
NW_017096407.1	2940	1008631	0.363636	1	0.779221	1	LOC108556947;uncharacterized protein LOC108556947
NW_017096407.1	12021	1008807	0.652778	0	0.164557	0	NA
NW_017096407.1	12059	1008808	0.652778	0	0.158537	0	NA
NW_017096419.1	19598	1014320	0.365854	1	0.71134	1	NA
NW_017096419.1	19609	1014321	0.320988	1	0.696629	1	NA
NW_017096419.1	19623	1014322	0.333333	1	0.653846	1	NA
NW_017096419.1	19635	1014323	0.328571	1	0.625	1	NA
NW_017096419.1	19638	1014324	0.318841	1	0.633803	1	NA
NW_017096419.1	32551	1014731	0	0.25974	0	0.210526	NA
NW_017096422.1	2111	1015407	0.567568	0	0.26	0	NA
NW_017096423.1	58331	1018031	0	0.287671	0.0277778	0.253731	NA
NW_017096423.1	59800	1018068	0	0.283582	0.025	0.341772	NA
NW_017096425.1	54441	1021498	0	0.316667	0	0.283582	LOC108556992;ecdysone-induced protein 74EF-like	LOC108556991;U7 snRNA-associated Sm-like protein LSm11
NW_017096425.1	55453	1021530	0	0.313953	0	0.322581	LOC108556992;ecdysone-induced protein 74EF-like	LOC108556991;U7 snRNA-associated Sm-like protein LSm11
NW_017096425.1	67622	1021880	0	0.342105	0.0128205	0.24	LOC108556992;ecdysone-induced protein 74EF-like
NW_017096425.1	129480	1023367	0.0178571	0.35	0	0.264706	NA
NW_017096425.1	149865	1023913	0.0344828	0.364865	0.0140845	0.384615	NA
NW_017096427.1	34561	1024900	0	0.305556	0	0.228571	NA
NW_017096427.1	79099	1025919	0.537037	0	0.324324	0	NA
NW_017096427.1	99941	1026584	0.0144928	0.236364	0.0405405	0.293333	NA
NW_017096427.1	249115	1031334	0.557143	1	0.419355	1	NA
NW_017096427.1	278000	1032072	0.03125	0.26087	0.0138889	0.223881	LOC108556997;obg-like ATPase 1
NW_017096429.1	2961	1035433	0	0.264706	0	0.291667	NA
NW_017096447.1	37172	1052644	0.215385	0.986842	0.0933333	0.898305	NA
NW_017096453.1	19455	1058101	0	0.275	0	0.268657	NA
NW_017096453.1	37588	1058514	0	0.236111	0.010989	0.344828	LOC108557043;protein LSM12 homolog
NW_017096454.1	26673	1059503	0.698113	0	0.740741	0.04	NA
NW_017096457.1	22525	1061823	0.267857	1	0.72	1	NA
NW_017096457.1	112836	1064419	0.0151515	0.318182	0.031746	0.3	NA
NW_017096457.1	113694	1064426	0.0273973	0.260274	0.016129	0.323529	NA
NW_017096457.1	128426	1064759	0.354167	1	0.770492	1	LOC108557059;potassium voltage-gated channel protein Shab
NW_017096457.1	147021	1065215	0.295775	1	0.863014	1	LOC108557059;potassium voltage-gated channel protein Shab
NW_017096457.1	210142	1067257	0.657534	0	0.28	0	LOC108557059;potassium voltage-gated channel protein Shab
NW_017096457.1	226521	1067737	0.03125	0.390244	0.025	0.292308	LOC108557059;potassium voltage-gated channel protein Shab
NW_017096457.1	260448	1068824	0.0169492	0.329114	0.0128205	0.26506	LOC108557061;helicase sen1-like
NW_017096457.1	339353	1070415	0.0192308	0.367647	0.0363636	0.385965	LOC108557057;serine/threonine-protein phosphatase 4 regulatory subunit 1-like
NW_017096459.1	3255	1071185	0	0.222222	0	0.263158	LOC108557065;uncharacterized protein LOC108557065
NW_017096459.1	43404	1072378	0.0307692	0.366667	0.025641	0.4	LOC108557071;PAXIP1-associated glutamate-rich protein 1
NW_017096459.1	46070	1072531	0.0178571	0.260274	0.0363636	0.25	NA
NW_017096469.1	172485	1078399	0	0.265306	0	0.267857	LOC108557099;D-beta-hydroxybutyrate dehydrogenase	mitochondrial
NW_017096474.1	52018	1081209	0	0.263158	0	0.295455	NA
NW_017096474.1	57998	1081357	0	0.313725	0	0.240741	NA
NW_017096476.1	85227	1085319	0	0.295455	0.016129	0.213115	LOC108557117;neural cell adhesion molecule 1-like
NW_017096476.1	142715	1086933	0	0.230769	0	0.261538	LOC108557115;alpha	alpha-trehalose-phosphate synthase
NW_017096476.1	149882	1087149	0	0.265823	0.0277778	0.267606	LOC108557115;alpha	alpha-trehalose-phosphate synthase
NW_017096476.1	159935	1087447	0.0277778	0.30137	0.0116279	0.2	LOC108557111;apolipoprotein D-like
NW_017096476.1	333418	1092096	0.0273973	0.310811	0	0.309091	NA
NW_017096478.1	32139	1093576	0	0.31746	0	0.288889	NA
NW_017096478.1	121680	1096785	0.457143	0	0.657534	0	LOC108557119;uncharacterized protein LOC108557119
NW_017096478.1	133110	1097066	0	0.298246	0.0144928	0.225806	LOC108557119;uncharacterized protein LOC108557119
NW_017096478.1	176017	1098451	0	0.216867	0	0.262295	LOC108557119;uncharacterized protein LOC108557119
NW_017096478.1	220646	1100016	0	0.283784	0	0.283019	LOC108557119;uncharacterized protein LOC108557119
NW_017096479.1	25691	1103227	0.028169	0.274194	0.0266667	0.269841	NA
NW_017096481.1	51666	1108881	0	0.234375	0.0142857	0.262295	Trnag-ucc-6;NA
NW_017096483.1	20414	1112614	0	0.222222	0	0.280899	NA
NW_017096486.1	14959	1114708	0.0298507	0.28125	0.04	0.245614	NA
NW_017096487.1	19187	1115256	0.346939	0	0.962025	0	LOC108557137;proto-oncogene tyrosine-protein kinase ROS
NW_017096488.1	36754	1116567	0.0138889	0.285714	0	0.196078	NA
NW_017096494.1	896	1118439	0	0.222222	0	0.223684	NA
NW_017096494.1	898	1118440	0	0.222222	0	0.213333	NA
NW_017096494.1	1302	1118450	0	0.285714	0	0.283951	NA
NW_017096494.1	1941	1118480	0	0.24	0	0.253333	LOC108557165;TWiK family of potassium channels protein 18-like
NW_017096494.1	3122	1118506	0	0.733333	0	0.61039	LOC108557165;TWiK family of potassium channels protein 18-like
NW_017096494.1	5368	1118574	0	0.257143	0	0.274194	LOC108557165;TWiK family of potassium channels protein 18-like
NW_017096495.1	6854	1118877	0.012987	0.269663	0	0.1875	LOC108557166;putative pre-mRNA-splicing factor ATP-dependent RNA helicase PRP1
NW_017096496.1	10747	1119180	0.031746	0.301587	0.0163934	0.410714	LOC108557170;uncharacterized protein LOC108557170
NW_017096496.1	11303	1119214	0.328358	1	0.760563	1	LOC108557170;uncharacterized protein LOC108557170
NW_017096497.1	15540	1120328	0	0.239437	0	0.357143	LOC108557175;sodium-coupled monocarboxylate transporter 2-like	LOC108557176;selenium-binding protein 1-A-like
NW_017096498.1	68627	1122443	0.0215054	0.310345	0.0319149	0.209302	LOC108557182;protein-methionine sulfoxide oxidase Mical
NW_017096498.1	100420	1123318	0	0.289855	0.0163934	0.314607	LOC108557182;protein-methionine sulfoxide oxidase Mical
NW_017096499.1	28492	1124291	0	0.179104	0.0114943	0.197183	NA
NW_017096500.1	9320	1124590	0	0.252747	0	0.175824	LOC108557200;apyrase-like
NW_017096500.1	34661	1125236	0	0.268293	0	0.228571	NA
NW_017096500.1	100216	1126533	0	0.322034	0	0.189873	NA
NW_017096503.1	1459	1129702	0.0512821	0.321429	0.025641	0.294872	LOC108557209;uncharacterized protein LOC108557209
NW_017096503.1	3765	1129764	0.0454545	0.318182	0.0215054	0.263158	LOC108557212;uncharacterized protein LOC108557212
NW_017096503.1	35115	1130871	0.0222222	0.314607	0	0.234375	LOC108557212;uncharacterized protein LOC108557212
NW_017096503.1	41624	1131057	0.0793651	0.802632	0.193182	1	LOC108557212;uncharacterized protein LOC108557212
NW_017096504.1	13232	1131739	0	0.308642	0	0.266667	NA
NW_017096505.1	32892	1133683	0	0.264706	0	0.333333	LOC108557223;semaphorin-5B
NW_017096509.1	26325	1137670	0	0.266667	0	0.25	LOC108557239;laminin subunit gamma-1-like
NW_017096512.1	17820	1139928	0.576923	0	0.571429	0	NA
NW_017096512.1	76377	1141808	0	0.388889	0.0188679	0.3125	LOC108557261;oxytocin receptor-like
NW_017096512.1	108152	1142734	0	0.280488	0	0.271429	LOC108557250;probable maleylacetoacetate isomerase 2
NW_017096512.1	168083	1144128	0	0.246377	0	0.301205	LOC108557292;DNA polymerase epsilon subunit 2
NW_017096512.1	181849	1144441	0.0333333	0.333333	0	0.298701	LOC108557299;tRNA (cytosine(34)-C(5))-methyltransferase
NW_017096512.1	242782	1146012	0	0.230769	0	0.2	LOC108557280;ETS-like protein pointed
NW_017096516.1	3759	1155723	0	0.223404	0	0.230769	LOC108557318;glutamate receptor ionotropic	delta-2
NW_017096517.1	19168	1156511	0	0.271605	0	0.26087	LOC108557322;centaurin-gamma-1A
NW_017096521.1	8254	1157694	0	0.320755	0	0.351852	NA
NW_017096521.1	16414	1157767	0	0.328358	0	0.290909	LOC108557326;uncharacterized protein LOC108557326
NW_017096521.1	24848	1157810	0	0.279412	0	0.22449	LOC108557326;uncharacterized protein LOC108557326
NW_017096522.1	25573	1158205	0	0.245902	0	0.207547	LOC108557332;transcription factor EC
NW_017096522.1	73986	1158855	1	0.0892857	0.869565	0.224138	LOC108557331;protein bunched	class 1/class 3/D/E
NW_017096532.1	41537	1163255	0	0.282051	0.0253165	0.314815	NA
NW_017096534.1	5746	1163564	0	0.290909	0	0.304348	NA
NW_017096536.1	9028	1164307	0.776119	0.0454545	0.873239	0	LOC108557343;dnaJ homolog dnj-5
NW_017096536.1	9055	1164308	0.237288	0.928571	0.123288	1	LOC108557343;dnaJ homolog dnj-5
NW_017096536.1	9062	1164309	0.8	0.0735294	0.863014	0	LOC108557343;dnaJ homolog dnj-5
NW_017096536.1	9085	1164310	0.761905	0.0526316	0.869565	0	LOC108557343;dnaJ homolog dnj-5
NW_017096536.1	9265	1164317	0.666667	0.0405405	0.825	0	NA
NW_017096536.1	9268	1164318	0.672727	0.04	0.835294	0	NA
NW_017096536.1	9282	1164319	0.3	0.959459	0.156627	1	NA
NW_017096536.1	9358	1164323	0.734694	0.0169492	0.888889	0	NA
NW_017096536.1	9359	1164324	0.74	0.0175439	0.885714	0	NA
NW_017096536.1	9372	1164326	0.690909	0.015873	0.906667	0	NA
NW_017096536.1	46116	1165159	0	0.25	0	0.25	NA
NW_017096536.1	48445	1165214	0	0.258824	0	0.258621	NA
NW_017096537.1	21725	1166038	0.0217391	0.232558	0.02	0.275	NA
NW_017096540.1	79876	1167173	0.685185	0	0.166667	0	LOC108557354;neuronal growth regulator 1-like	partial
NW_017096543.1	1677	1170509	0	0.305556	0	0.294118	LOC108557358;uncharacterized protein LOC108557358
NW_017096545.1	31723	1172025	0.0144928	0.26506	0	0.3	LOC108557359;cilia- and flagella-associated protein 43
NW_017096545.1	36636	1172142	0	0.350649	0	0.333333	LOC108557361;argininosuccinate synthase
NW_017096545.1	82820	1173377	0.0175439	0.253731	0.0149254	0.266667	LOC108557363;uncharacterized protein LOC108557363
NW_017096546.1	15053	1175434	0.0357143	0.276923	0.0172414	0.295455	NA
NW_017096548.1	90467	1178672	0.548387	0	0.622642	0	NA
NW_017096548.1	115960	1179356	0.0128205	0.292683	0	0.203125	NA
NW_017096548.1	171781	1180681	0.0149254	0.384615	0	0.269231	NA
NW_017096557.1	30525	1184763	0	0.352941	0	0.235294	NA
NW_017096559.1	36306	1186981	0	0.32	0	0.363636	NA
NW_017096562.1	3343	1188623	0	0.25	0.0163934	0.365854	NA
NW_017096562.1	41785	1189613	0	0.352273	0	0.285714	LOC108557403;uncharacterized protein LOC108557403
NW_017096578.1	2449	1202481	0	0.333333	0.0149254	0.290909	LOC108557431;uncharacterized protein LOC108557431
NW_017096579.1	24219	1203300	0	0.225806	0.0144928	0.373134	NA
NW_017096579.1	31789	1203476	0	0.247191	0	0.297619	NA
NW_017096593.1	8038	1213192	0	0.296296	0	0.227273	LOC108557444;adhesion G protein-coupled receptor E2-like
NW_017096593.1	20720	1213630	0	0.28	0.012987	0.363636	LOC108557444;adhesion G protein-coupled receptor E2-like
NW_017096593.1	20724	1213631	0	0.3	0.0133333	0.315789	LOC108557444;adhesion G protein-coupled receptor E2-like
NW_017096593.1	20732	1213633	0	0.38	0.0144928	0.298246	LOC108557444;adhesion G protein-coupled receptor E2-like
NW_017096593.1	20738	1213635	1	0.627451	0.985915	0.666667	LOC108557444;adhesion G protein-coupled receptor E2-like
NW_017096593.1	23056	1213719	0	0.202532	0.0140845	0.287879	LOC108557444;adhesion G protein-coupled receptor E2-like
NW_017096593.1	26020	1213836	0	0.242857	0	0.287671	LOC108557444;adhesion G protein-coupled receptor E2-like
NW_017096593.1	28165	1213912	0	0.236111	0	0.204819	NA
NW_017096593.1	39400	1214325	0.0178571	0.267606	0.03125	0.285714	NA
NW_017096594.1	573	1215031	0	0.254545	0.0149254	0.319149	NA
NW_017096594.1	2617	1215136	0.0128205	0.303797	0	0.362319	LOC108557466;uncharacterized protein LOC108557466
NW_017096594.1	4510	1215171	0	0.284314	0	0.203125	LOC108557466;uncharacterized protein LOC108557466
NW_017096594.1	51369	1216360	0	0.314286	0	0.239437	NA
NW_017096594.1	78382	1217267	0	0.365079	0	0.324675	NA
NW_017096594.1	100654	1217999	0.0140845	0.2625	0.0285714	0.220588	LOC108557489;spondin-2
NW_017096594.1	125515	1218864	0.016129	0.320513	0	0.339286	LOC108557489;spondin-2
NW_017096594.1	128900	1219023	0.0147059	0.25641	0	0.309091	LOC108557489;spondin-2
NW_017096594.1	143471	1219519	0.0333333	0.285714	0	0.328125	LOC108557489;spondin-2
NW_017096594.1	198567	1221559	0.345455	1	0.491803	1	LOC108557445;uncharacterized protein LOC108557445
NW_017096594.1	198643	1221565	0.326923	1	0.5	1	LOC108557445;uncharacterized protein LOC108557445
NW_017096594.1	198736	1221572	0.583333	0	0.449275	0	LOC108557445;uncharacterized protein LOC108557445
NW_017096594.1	246552	1222632	0.015625	0.342466	0	0.302632	LOC108557497;cytochrome P450 9e2-like
NW_017096594.1	280735	1223418	0	0.253165	0	0.278481	LOC108557493;erythroid differentiation-related factor 1
NW_017096594.1	318531	1224094	0.015873	0.27027	0	0.277778	LOC108557468;fat-like cadherin-related tumor suppressor homolog
NW_017096594.1	372352	1225437	0	0.348485	0.0315789	0.263889	LOC108557468;fat-like cadherin-related tumor suppressor homolog
NW_017096594.1	392402	1225967	0	0.272727	0.0181818	0.259259	LOC108557468;fat-like cadherin-related tumor suppressor homolog
NW_017096594.1	399700	1226202	0.864198	0.103448	0.945455	0.106667	LOC108557468;fat-like cadherin-related tumor suppressor homolog
NW_017096594.1	475617	1228446	0	0.295082	0	0.262295	LOC108557468;fat-like cadherin-related tumor suppressor homolog
NW_017096594.1	546022	1230791	0	0.327869	0.0169492	0.4	NA
NW_017096594.1	558464	1231144	0.735849	0	0.604167	0.0217391	NA
NW_017096594.1	558476	1231146	0.644444	0	0.485714	0	NA
NW_017096594.1	558480	1231148	0.377778	1	0.484848	1	NA
NW_017096594.1	574284	1231672	0	0.356164	0	0.303571	LOC108557450;nucleolar transcription factor 1-A-like
NW_017096594.1	588695	1232159	0.0172414	0.842857	0.384615	1	LOC108557490;transmembrane and TPR repeat-containing protein 1-like
NW_017096594.1	606598	1232721	0	0.265823	0.0114943	0.214286	LOC108557490;transmembrane and TPR repeat-containing protein 1-like
NW_017096594.1	637186	1233611	0.0208333	0.327273	0	0.367347	LOC108557490;transmembrane and TPR repeat-containing protein 1-like
NW_017096594.1	672440	1234705	0	0.269841	0	0.258621	LOC108557490;transmembrane and TPR repeat-containing protein 1-like
NW_017096594.1	672475	1234710	0	0.246154	0	0.233333	LOC108557490;transmembrane and TPR repeat-containing protein 1-like
NW_017096594.1	731307	1236475	0.203704	1	0.955224	1	LOC108557490;transmembrane and TPR repeat-containing protein 1-like
NW_017096594.1	731502	1236489	0.775862	0	0.0769231	0	LOC108557490;transmembrane and TPR repeat-containing protein 1-like
NW_017096594.1	823473	1239370	0.914286	0	0.565217	0	LOC108557490;transmembrane and TPR repeat-containing protein 1-like
NW_017096594.1	837371	1239846	0.0149254	0.203125	0	0.264151	LOC108557490;transmembrane and TPR repeat-containing protein 1-like
NW_017096594.1	915257	1241870	0	0.346154	0	0.293103	LOC108557455;transmembrane protease serine 9-like
NW_017096594.1	927837	1242173	0.0142857	0.273973	0.0119048	0.364865	LOC108557476;trypsin-2-like	LOC108557474;trypsin-4-like
NW_017096595.1	43272	1244081	0	0.240741	0	0.26	NA
NW_017096595.1	43328	1244086	0.0163934	0.315789	0.0263158	0.2	NA
NW_017096595.1	57700	1244532	0.0163934	0.317073	0	0.263158	NA
NW_017096600.1	111093	1247859	0	0.34	0	0.246154	LOC108557524;elongation of very long chain fatty acids protein 4-like	LOC108557529;protein-lysine N-methyltransferase EEF2KMT	LOC108557530;uncharacterized protein LOC108557530
NW_017096601.1	58379	1250081	0.0344828	0.313253	0	0.229508	LOC108557553;uncharacterized protein LOC108557553
NW_017096602.1	589230	1266782	0.388889	1	0.61194	1	NA
NW_017096602.1	620224	1267822	0.0142857	0.284091	0	0.25	LOC108557594;uncharacterized protein LOC108557594
NW_017096602.1	620342	1267830	0.0454545	0.315068	0.0144928	0.315789	LOC108557594;uncharacterized protein LOC108557594
NW_017096602.1	679728	1269818	0.651163	0	0.575758	0	NA
NW_017096610.1	3199	1271785	0	0.328767	0.0348837	0.233333	NA
NW_017096610.1	9225	1271984	0	0.267606	0	0.294872	NA
NW_017096610.1	28167	1272388	0	0.280488	0	0.268657	NA
NW_017096619.1	1060	1278529	0	0.35443	0	0.321429	LOC108557619;uncharacterized protein LOC108557619	partial
NW_017096619.1	19863	1278953	0	0.205479	0	0.223529	NA
NW_017096623.1	2715	1282166	0	0.230769	0.0135135	0.223684	NA
NW_017096623.1	12895	1282544	0	0.308824	0	0.276316	LOC108557625;acetylcholinesterase-like
NW_017096629.1	11134	1284639	0	0.258065	0	0.227273	NA
NW_017096632.1	18993	1285080	0	0.231884	0.027027	0.261905	NA
NW_017096632.1	20507	1285124	0.0208333	0.313953	0.0338983	0.301587	NA
NW_017096637.1	87604	1293289	0	0.22619	0.0344828	0.224719	LOC108557663;cAMP-specific 3\\'	5\\'-cyclic phosphodiesterase
NW_017096637.1	115942	1293952	0.025974	0.275862	0.0138889	0.313433	LOC108557663;cAMP-specific 3\\'	5\\'-cyclic phosphodiesterase
NW_017096641.1	120208	1300124	0	0.37931	0	0.349206	LOC108557680;LIM domain only protein 7
NW_017096647.1	44421	1308414	0	0.285714	0.0135135	0.323529	LOC108557763;hemicentin-1
NW_017096647.1	44650	1308423	0	0.298701	0	0.309091	LOC108557763;hemicentin-1
NW_017096647.1	101617	1310043	0.0194805	0.240343	0.047619	0.233333	NA
NW_017096647.1	126238	1310824	0.0169492	0.365079	0	0.293103	NA
NW_017096647.1	137537	1311278	0.0422535	0.407895	0.027027	0.347222	NA
NW_017096650.1	44983	1313582	0	0.287879	0.0333333	0.31746	NA
NW_017096650.1	44984	1313583	0	0.287879	0.0338983	0.31746	NA
NW_017096654.1	6461	1314421	0.0163934	0.253521	0	0.296296	LOC108557788;protein bowel-like
NW_017096654.1	12617	1314604	0.0277778	0.360656	0	0.321429	LOC108557788;protein bowel-like
NW_017096654.1	62154	1315875	0.472727	1	0.487179	1	LOC108557777;uncharacterized protein LOC108557777
NW_017096654.1	66593	1315998	0.0126582	0.275862	0.0204082	0.28125	LOC108557777;uncharacterized protein LOC108557777
NW_017096660.1	13176	1322633	0.155172	1	0.704918	1	NA
NW_017096660.1	13242	1322634	0.206897	1	0.772727	1	NA
NW_017096660.1	14868	1322671	0	0.209302	0	0.254237	NA
NW_017096664.1	1820	1323748	0	0.233333	0.0119048	0.393443	LOC108557801;integrin beta-PS-like	LOC108557801;integrin beta-PS-like
NW_017096665.1	77396	1326754	0.0120482	0.290909	0.028169	0.321429	LOC108557809;sodium-coupled monocarboxylate transporter 2-like
NW_017096665.1	95161	1327261	0.424658	0	0.603175	0	NA
NW_017096667.1	75299	1332217	0.0204082	0.333333	0	0.25	NA
NW_017096668.1	31212	1333207	0.119048	1	0.94	1	LOC108557820;band 4.1-like protein 4	partial
NW_017096668.1	95113	1334069	0.113208	1	0.385965	1	NA
NW_017096671.1	16610	1336258	0	0.282353	0	0.309859	LOC108557840;uncharacterized protein LOC108557840	LOC108557842;gene_biotype=lncRNA
NW_017096673.1	38661	1339819	0.621951	0	0.428571	0	LOC108557859;uncharacterized protein LOC108557859
NW_017096674.1	97196	1343064	0.363636	0	0.761905	0	LOC108557871;uncharacterized protein LOC108557871
NW_017096676.1	3030	1344409	0	0.277778	0	0.24	NA
NW_017096676.1	7166	1344511	0	0.321429	0	0.287879	LOC108557879;protein Shroom-like
NW_017096676.1	25751	1344964	0	0.246914	0.0128205	0.275362	LOC108557879;protein Shroom-like
NW_017096676.1	37336	1345262	0	0.328571	0	0.35	NA
NW_017096676.1	44586	1345479	0.0153846	0.319444	0	0.238806	NA
NW_017096682.1	18614	1349370	0.0121951	0.217949	0	0.26087	LOC108557894;LOW QUALITY PROTEIN: heat shock 70 kDa protein cognate 3
NW_017096682.1	50475	1349944	0.0277778	0.23	0.0123457	0.222222	NA
NW_017096684.1	119808	1352327	0.52381	0	0.371795	0	LOC108557899;glutamate receptor ionotropic	NMDA 2B-like
NW_017096689.1	20401	1357422	0.385714	1	0.676923	1	NA
NW_017096699.1	12218	1363609	0	0.320755	0	0.309091	NA
NW_017096699.1	32511	1364204	0	0.323529	0	0.316456	LOC108557938;facilitated trehalose transporter Tret1-2 homolog	LOC108557938;facilitated trehalose transporter Tret1-2 homolog
NW_017096699.1	35430	1364318	0	0.381818	0.0243902	0.351852	LOC108557938;facilitated trehalose transporter Tret1-2 homolog	LOC108557938;facilitated trehalose transporter Tret1-2 homolog
NW_017096699.1	43760	1364532	0.0135135	0.348485	0.0348837	0.404255	NA
NW_017096699.1	63911	1365003	0	0.333333	0	0.223881	NA
NW_017096705.1	46356	1368041	0	0.355263	0	0.268657	LOC108557942;optomotor-blind protein	LOC108557942;optomotor-blind protein
NW_017096705.1	50307	1368109	0	0.383721	0	0.351351	LOC108557942;optomotor-blind protein	LOC108557942;optomotor-blind protein
NW_017096705.1	107438	1369238	0	0.258621	0.0289855	0.275362	NA
NW_017096705.1	123433	1369884	0.333333	0	0.843137	0	NA
NW_017096711.1	40895	1379234	0	0.275862	0	0.288136	NA
NW_017096711.1	156782	1383595	0	0.328767	0	0.377049	NA
NW_017096711.1	167890	1384006	0	0.263158	0	0.225806	NA
NW_017096712.1	32001	1385567	0.0172414	0.309859	0.0508475	0.371429	NA
NW_017096712.1	49439	1385979	0	0.25	0	0.211538	NA
NW_017096712.1	57995	1386194	0	0.323529	0.0181818	0.392857	NA
NW_017096713.1	1763	1387145	0.02	0.327273	0	0.361702	NA
NW_017096713.1	17580	1387598	0	0.261364	0	0.328358	NA
NW_017096716.1	54502	1391030	0	0.298507	0	0.230769	NA
NW_017096720.1	70627	1397968	0.0102041	0.325301	0	0.222222	LOC108557981;pleckstrin homology-like domain family B member 1
NW_017096720.1	105610	1398948	0	0.310345	0	0.2	LOC108557961;uncharacterized protein LOC108557961
NW_017096720.1	147757	1400224	0.016129	0.364865	0.0379747	0.308824	LOC108557979;GTP cyclohydrolase 1
NW_017096720.1	152283	1400350	0.0136986	0.333333	0	0.264368	LOC108557980;uncharacterized protein LOC108557980
NW_017096720.1	223678	1402310	0.636364	0	0.441176	0	LOC108557968;LOW QUALITY PROTEIN: uncharacterized protein LOC108557968
NW_017096723.1	41821	1403950	0	0.263158	0.0212766	0.27619	NA
NW_017096725.1	31682	1405738	0.84058	0	0.679012	0.103896	LOC108557992;serine/threonine-protein kinase MARK2-like
NW_017096725.1	31690	1405739	0.131579	1	0.315789	0.867647	LOC108557992;serine/threonine-protein kinase MARK2-like
NW_017096725.1	60275	1406212	0.0111111	0.361446	0	0.289474	LOC108557994;RNA-binding protein 25
NW_017096734.1	9014	1410491	0.0185185	0.337662	0.0123457	0.311828	LOC108558015;uncharacterized protein LOC108558015
NW_017096734.1	14652	1410656	0	0.254902	0	0.297297	LOC108558012;protein I\\'m not dead yet-like	LOC108558011;solute carrier family 13 member 1-like
NW_017096734.1	26502	1410980	0	0.25	0	0.22807	LOC108558013;uncharacterized protein LOC108558013
NW_017096734.1	36723	1411267	0	0.263158	0	0.25	LOC108558013;uncharacterized protein LOC108558013	LOC108558008;anoctamin-4-like
NW_017096741.1	7012	1416091	0	0.345455	0.015873	0.317073	NA
NW_017096741.1	37308	1416992	0	0.2	0	0.352113	NA
NW_017096746.1	66697	1420822	0	0.287671	0.037037	0.297297	LOC108558042;gene_biotype=lncRNA
NW_017096746.1	229722	1423805	0	0.291667	0	0.328358	LOC108558041;selenocysteine-specific elongation factor
NW_017096747.1	4994	1426353	0.0149254	0.328571	0	0.202899	LOC108558054;DENN domain-containing protein 4C
NW_017096761.1	19617	1429904	0	0.339286	0.0348837	0.212121	NA
NW_017096761.1	19623	1429905	0	0.365385	0.0365854	0.277778	NA
NW_017096761.1	19669	1429909	1	0.738462	0.989899	0.746479	NA
NW_017096761.1	26517	1430133	0.338235	1	0.619048	1	NA
NW_017096761.1	81526	1431507	0.596774	0	0.421687	0	NA
NW_017096761.1	106840	1432126	0.66129	0	0.233766	0	NA
NW_017096761.1	108248	1432136	0.724638	0	0.2125	0	NA
NW_017096761.1	114498	1432292	0.0344828	0.333333	0.0232558	0.257143	NA
NW_017096761.1	115159	1432310	0.0172414	0.25	0.0166667	0.266667	NA
NW_017096761.1	115171	1432311	0.0163934	0.296875	0.0153846	0.283333	NA
NW_017096769.1	8391	1437619	0.9875	0.724138	0.987342	0.764706	NA
NW_017096772.1	5857	1438390	0	0.310345	0	0.27451	NA
NW_017096773.1	22654	1439315	0	0.287671	0.0147059	0.234375	LOC108558093;mushroom body large-type Kenyon cell-specific protein 1
NW_017096773.1	22672	1439320	0	0.309859	0.0327869	0.235294	LOC108558093;mushroom body large-type Kenyon cell-specific protein 1
NW_017096774.1	46748	1441130	0.638554	1	0.227273	1	NA
NW_017096774.1	152617	1443686	0	0.292308	0.0253165	0.304348	NA
NW_017096774.1	159628	1443923	0.0188679	0.357143	0.0294118	0.235294	NA
NW_017096774.1	214407	1445445	0.853659	0	0.415385	0	NA
NW_017096774.1	214408	1445446	0.333333	1	0.569231	1	NA
NW_017096774.1	218661	1445569	0.016129	0.909091	0.0657895	0.91358	LOC108558152;uncharacterized protein LOC108558152
NW_017096774.1	219731	1445607	0.0322581	0.4	0.0188679	0.275862	LOC108558152;uncharacterized protein LOC108558152
NW_017096774.1	240687	1446264	0	0.244681	0	0.318182	LOC108558152;uncharacterized protein LOC108558152
NW_017096774.1	309884	1448662	0.315789	1	0.506849	1	LOC108558152;uncharacterized protein LOC108558152
NW_017096774.1	309929	1448663	0.542857	0	0.486842	0	LOC108558152;uncharacterized protein LOC108558152
NW_017096774.1	328234	1449302	0	0.340206	0.0212766	0.301887	LOC108558152;uncharacterized protein LOC108558152
NW_017096774.1	349579	1449998	0.0144928	0.350649	0	0.337838	NA
NW_017096774.1	392986	1451342	0	0.363636	0.0289855	0.416667	LOC108558133;serine/threonine-protein kinase atr-like
NW_017096774.1	433128	1452483	0.47541	0	0.431818	0	NA
NW_017096774.1	449651	1453021	0.722222	0	0.239437	0	NA
NW_017096774.1	449679	1453023	0.327273	1	0.797101	1	NA
NW_017096774.1	565591	1456642	0.235294	1	0.791667	1	NA
NW_017096774.1	591036	1457492	0.23913	1	0.806452	1	NA
NW_017096774.1	591041	1457493	0.765957	0	0.203125	0	NA
NW_017096774.1	591043	1457494	0.217391	1	0.8	1	NA
NW_017096774.1	591055	1457496	0.77551	0	0.227273	0	NA
NW_017096774.1	686183	1459994	0	0.220339	0	0.285714	LOC108558140;protein 5NUC-like	LOC108558141;DNA polymerase delta small subunit
NW_017096774.1	700292	1460453	0.2875	1	0.658228	1	NA
NW_017096774.1	717860	1461037	0	0.214286	0	0.227273	LOC108558117;protein gooseberry
NW_017096774.1	759428	1462323	0.859375	0	0.103896	0	LOC108558101;protein gooseberry-neuro-like
NW_017096774.1	760078	1462353	0	0.192771	0	0.238095	LOC108558101;protein gooseberry-neuro-like
NW_017096774.1	764256	1462492	0	0.355263	0	0.3	LOC108558102;uncharacterized protein LOC108558102
NW_017096777.1	9507	1463578	0.671875	0	0.256757	0	NA
NW_017096779.1	29842	1464799	0	0.211765	0.0103093	0.261905	LOC108558168;uncharacterized protein LOC108558168	LOC108558169;protein fuzzy homolog
NW_017096782.1	24318	1466198	0.0169492	0.268293	0.0307692	0.295082	NA
NW_017096784.1	62939	1468286	0.0172414	0.294118	0.025	0.208955	LOC108558179;uncharacterized protein LOC108558179
NW_017096796.1	39600	1474219	0	0.287671	0	0.225806	NA
NW_017096796.1	40750	1474244	0	0.305085	0	0.308642	NA
NW_017096796.1	112815	1476394	0	0.283582	0	0.234375	NA
NW_017096796.1	140791	1476830	0	0.333333	0	0.285714	NA
NW_017096796.1	140816	1476835	0	0.328947	0	0.298507	NA
NW_017096796.1	140942	1476846	0.0147059	0.309859	0	0.290909	NA
NW_017096796.1	143731	1476907	0	0.254545	0	0.194805	NA
NW_017096797.1	33461	1478262	0.030303	0.247619	0.01	0.205128	LOC108558205;voltage-dependent T-type calcium channel subunit alpha-1H
NW_017096803.1	17378	1481207	0.0125	0.333333	0	0.271739	LOC108558218;lipase 3-like
NW_017096804.1	34773	1482313	0	0.287234	0.031746	0.239437	LOC108558221;IQ and AAA domain-containing protein 1-like
NW_017096804.1	129821	1484700	0	0.296296	0.0379747	0.220588	LOC108558236;CDC42 small effector protein homolog
NW_017096804.1	367276	1490672	0	0.24	0.0117647	0.229508	LOC108558231;protein muscleblind
NW_017096808.1	3615	1493027	0.00921659	0.229008	0.0458015	0.2	NA
NW_017096829.1	161098	1505116	0	0.246575	0	0.246377	NA
NW_017096834.1	30977	1509916	0	0.209877	0	0.254545	LOC108558290;aquaporin AQPAe.a-like
NW_017096843.1	5077	1514952	0.480769	1	0.593407	1	NA
NW_017096848.1	17439	1517689	0.0169492	0.357895	0	0.320513	LOC108558306;gamma-aminobutyric acid type B receptor subunit 2
NW_017096850.1	2881	1519102	0.255319	1	0.492308	1	NA
NW_017096850.1	39748	1519974	0	0.378378	0.012987	0.325	LOC108558313;dihydropyrimidine dehydrogenase
NW_017096850.1	39793	1519976	0	0.355932	0	0.262295	LOC108558313;dihydropyrimidine dehydrogenase
NW_017096850.1	58770	1520287	0.637681	0	0.2625	0	LOC108558312;pre-mRNA-processing-splicing factor 8
NW_017096859.1	27451	1524047	0	0.192308	0.0116279	0.228571	LOC108558329;zinc finger protein 658B-like
NW_017096863.1	12379	1525763	0	0.234375	0	0.304348	NA
NW_017096863.1	21037	1525950	0.0285714	0.269231	0.010989	0.296875	LOC108558334;transcriptional repressor scratch 2
NW_017096866.1	19846	1527809	0.0222222	0.289474	0.010989	0.211268	LOC108558341;uncharacterized protein LOC108558341	LOC108558342;translation initiation factor IF-2-like
NW_017096869.1	28115	1529234	0	0.272727	0.0136986	0.229167	LOC108558345;uncharacterized protein LOC108558345
NW_017096869.1	35188	1529521	0.0147059	0.328125	0	0.24	LOC108558345;uncharacterized protein LOC108558345
NW_017096869.1	36729	1529565	0.015873	0.318681	0	0.219178	LOC108558345;uncharacterized protein LOC108558345
NW_017096869.1	42823	1529714	0.466667	0	0.940476	0	LOC108558346;histone H4 transcription factor
NW_017096869.1	48478	1529938	0.852941	0.131579	0.971831	0.0461538	NA
NW_017096869.1	62332	1530539	0.372093	1	0.543478	1	NA
NW_017096869.1	63071	1530552	0	0.276316	0	0.308824	NA
NW_017096869.1	66909	1530674	0.0322581	0.319444	0.0144928	0.328767	NA
NW_017096869.1	68952	1530732	0	0.28	0	0.227273	NA
NW_017096869.1	71024	1530767	0.428571	0	0.613333	0	NA
NW_017096869.1	71225	1530775	0	0.322222	0	0.214286	NA
NW_017096869.1	71239	1530776	0	0.275862	0.025641	0.205479	NA
NW_017096875.1	21701	1536978	0.0394737	0.2625	0.00970874	0.361111	NA
NW_017096876.1	8054	1537291	0	0.355932	0.0181818	0.283333	NA
NW_017096876.1	9741	1537375	0.0322581	0.380282	0.00980392	0.302632	NA
NW_017096877.1	70056	1539463	0	0.337662	0	0.333333	NA
NW_017096877.1	70257	1539468	1	0.644068	1	0.694915	NA
NW_017096883.1	55921	1546394	0	0.333333	0	0.193182	NA
NW_017096888.1	11611	1547318	0.571429	0	0.403509	0	LOC108558385;cysteine sulfinic acid decarboxylase
NW_017096889.1	2696	1547641	0	0.333333	0.015873	0.228571	NA
NW_017096889.1	36142	1548679	0	0.25	0	0.235294	LOC108558391;zinc finger protein 583-like
NW_017096895.1	1518	1550785	0	0.321429	0.0263158	0.262295	LOC108558404;transmembrane protein 47-like
NW_017096900.1	8393	1554594	0	0.323944	0	0.22973	LOC108558408;uncharacterized protein LOC108558408
NW_017096900.1	28713	1555144	0.0169492	0.206349	0	0.234375	NA
NW_017096900.1	41953	1555644	0	0.269663	0	0.3125	NA
NW_017096903.1	2951	1558666	0.0151515	0.293103	0.0204082	0.222222	NA
NW_017096903.1	18618	1559051	0	0.285714	0	0.258621	NA
NW_017096909.1	24081	1560749	0.0178571	0.337662	0.0454545	0.365079	LOC108558433;juxtaposed with another zinc finger protein 1
NW_017096912.1	18309	1561435	0	0.232877	0	0.186441	LOC108558450;uncharacterized protein LOC108558450
NW_017096915.1	8369	1565581	0	0.25	0	0.225352	NA
NW_017096918.1	57066	1567698	0	0.205479	0	0.169231	LOC108558462;transcription factor hamlet-like
NW_017096918.1	69006	1567934	0	0.196429	0	0.314815	NA
NW_017096921.1	3022	1569365	0	0.376623	0.0240964	0.3	LOC108558481;Hermansky-Pudlak syndrome 3 protein homolog
NW_017096924.1	27957	1571767	0	0.206897	0	0.234568	LOC108558521;uncharacterized protein LOC108558521	LOC108558519;ribosome biogenesis regulatory protein homolog
NW_017096924.1	50713	1572276	0	0.233333	0	0.25974	LOC108558499;death-associated protein kinase 1-like	LOC108558510;histone H3.3
NW_017096924.1	83192	1573048	0	0.285714	0	0.219178	LOC108558496;tight junction protein ZO-1
NW_017096924.1	106996	1573488	0	0.181818	0	0.253012	LOC108558508;uncharacterized protein LOC108558508
NW_017096924.1	117574	1573763	0	0.321839	0.0227273	0.235955	LOC108558522;uncharacterized protein LOC108558522
NW_017096927.1	8043	1575828	0	0.327869	0	0.257576	NA
NW_017096927.1	9748	1575892	0.0131579	0.231579	0	0.302326	NA
NW_017096928.1	6801	1576211	0	0.269231	0	0.263158	NA
NW_017096928.1	14098	1576453	0	0.252874	0	0.238806	NA
NW_017096928.1	20891	1576683	0	0.289474	0	0.231884	NA
NW_017096930.1	50343	1578525	0.012987	0.282051	0.015625	0.409836	NA
NW_017096932.1	9042	1579411	0	0.204545	0	0.214286	NA
NW_017096947.1	11075	1586207	0	0.33871	0	0.388889	NA
NW_017096951.1	36613	1588345	0	0.245283	0	0.234375	NA
NW_017096951.1	44783	1588625	0.666667	0	0.15942	0	NA
NW_017096951.1	59817	1589061	0	0.314815	0.0410959	0.240741	NA
NW_017096951.1	87672	1589961	0.016129	0.272727	0	0.31746	LOC108558569;runt-related transcription factor 1-like
NW_017096951.1	100108	1590357	0.0144928	0.294118	0	0.229508	LOC108558569;runt-related transcription factor 1-like
NW_017096951.1	110265	1590688	0.015625	0.311828	0	0.32	LOC108558568;chloride intracellular channel exc-4
NW_017096951.1	125300	1591191	0	0.327869	0	0.26	LOC108558562;nucleoside diphosphate-linked moiety X motif 8
NW_017096951.1	142262	1591864	0.0731707	1	1	1	NA
NW_017096951.1	178745	1593051	0.0377358	0.344262	0.0153846	0.350649	NA
NW_017096951.1	178818	1593054	0.0149254	0.348485	0	0.284091	NA
NW_017096951.1	210326	1594149	0	0.254902	0	0.276923	NA
NW_017096951.1	210343	1594151	0	0.240741	0	0.230769	NA
NW_017096951.1	215620	1594310	0.77027	0	0.101449	0	NA
NW_017096951.1	217253	1594376	0	0.292135	0	0.294872	NA
NW_017096952.1	16955	1595384	0	0.40625	0	0.296296	LOC108558574;peroxidasin homolog
NW_017096952.1	25053	1595498	0	0.274194	0	0.34375	LOC108558570;laminin subunit gamma-1-like
NW_017096952.1	31215	1595599	0	0.304348	0	0.235294	LOC108558577;gene_biotype=lncRNA
NW_017096952.1	37245	1595673	0	0.230769	0	0.267857	LOC108558571;gene_biotype=lncRNA
NW_017096960.1	17332	1599015	0	0.292929	0	0.307692	LOC108558585;uncharacterized protein LOC108558585
NW_017096976.1	13507	1609823	0	0.276923	0.0133333	0.333333	LOC108558619;zinc finger MYND domain-containing protein 11
NW_017096976.1	25188	1609963	0	0.280899	0	0.252874	LOC108558618;eukaryotic translation initiation factor 4 gamma 3-like
NW_017096976.1	32655	1610058	0	0.242105	0	0.253012	LOC108558616;bursicon	LOC108558611;zinc finger CCCH domain-containing protein 10-like
NW_017096976.1	33771	1610097	0	0.230769	0	0.220588	LOC108558617;partner of bursicon	LOC108558611;zinc finger CCCH domain-containing protein 10-like
NW_017096976.1	38231	1610202	0	0.22	0	0.316327	LOC108558609;kinesin-like protein KIF23
NW_017096976.1	45002	1610328	0	0.254902	0.0188679	0.298246	LOC108558614;V-type proton ATPase subunit d
NW_017096988.1	36942	1616810	0	0.263736	0	0.282051	LOC108558651;uncharacterized protein LOC108558651
NW_017096988.1	64480	1617430	0	0.267857	0.0144928	0.25	NA
NW_017096988.1	80577	1617985	0	0.263158	0	0.25	NA
NW_017096989.1	1026	1618303	0	0.322222	0	0.272727	NA
NW_017096995.1	957	1621727	0.40625	0	0.534884	0	NA
NW_017097003.1	12273	1622880	0	0.222222	0.0116279	0.190476	NA
NW_017097003.1	12404	1622883	0	0.360656	0	0.253968	NA
NW_017097003.1	28209	1623282	0	0.275862	0.0273973	0.30303	LOC108558678;LIM/homeobox protein Lhx9-like
NW_017097008.1	6640	1626294	0	0.285714	0	0.243243	NA
NW_017097023.1	64195	1632245	0	0.947368	0.145455	0.714286	LOC108558717;calcium/calmodulin-dependent protein kinase type 1
NW_017097023.1	64215	1632246	1	0.0350877	0.86	0.309524	LOC108558717;calcium/calmodulin-dependent protein kinase type 1
NW_017097023.1	64267	1632247	0	0.944444	0.0731707	0.634146	LOC108558717;calcium/calmodulin-dependent protein kinase type 1
NW_017097024.1	4558	1632404	0	0.257143	0	0.303571	NA
NW_017097024.1	26961	1633195	0	0.30303	0	0.302326	LOC108558720;uncharacterized protein LOC108558720
NW_017097025.1	42020	1634378	0.0212766	0.363636	0.045977	0.325581	NA
NW_017097031.1	1677	1635710	0.0163934	0.262295	0	0.288136	LOC108558722;facilitated trehalose transporter Tret1-like	partial
NW_017097034.1	835	1636330	0	0.246377	0	0.314286	NA
NW_017097035.1	35496	1637582	0	0.294118	0	0.290323	NA
NW_017097038.1	9363	1639010	0	0.224138	0	0.285714	NA
NW_017097038.1	42821	1639887	0.03125	0.333333	0.012987	0.238095	LOC108558740;neurotrimin
NW_017097038.1	42839	1639889	0.0169492	0.367089	0.0138889	0.225	LOC108558740;neurotrimin
NW_017097046.1	26302	1646100	0	0.272727	0.0163934	0.179104	NA
NW_017097046.1	27203	1646135	0.0166667	0.289855	0.0128205	0.238806	NA
NW_017097047.1	12163	1647114	0	0.280702	0	0.168675	NA
NW_017097050.1	7585	1648226	0	0.347222	0	0.303571	NA
NW_017097050.1	22369	1648549	0	0.271186	0	0.234043	NA
NW_017097052.1	22712	1650305	0	0.213115	0	0.30303	LOC108558775;RB1-inducible coiled-coil protein 1-like
NW_017097052.1	51904	1651236	0.0172414	0.227848	0.0120482	0.246914	LOC108558772;protein spinster	LOC108558772;protein spinster
NW_017097052.1	56858	1651399	0.0151515	0.238095	0.0285714	0.185185	LOC108558772;protein spinster	LOC108558772;protein spinster
NW_017097052.1	101970	1652488	0.0153846	0.328358	0	0.28125	LOC108558777;monocyte to macrophage differentiation factor 2
NW_017097057.1	37471	1655236	0.0135135	0.225	0.0361446	0.315789	LOC108558786;SH2 domain-containing protein 4A-like	LOC108558784;uncharacterized protein LOC108558784
NW_017097059.1	1206	1655727	0	0.254545	0	0.243243	NA
NW_017097065.1	17604	1660060	0	0.24	0	0.191176	NA
NW_017097065.1	79994	1662163	0	0.28125	0	0.180328	NA
NW_017097066.1	2560	1663421	0	0.308824	0.038961	0.262295	NA
NW_017097068.1	71426	1665616	0.0327869	0.283333	0.0142857	0.372881	NA
NW_017097072.1	68960	1670194	0	0.28125	0	0.305556	LOC108558814;tyrosine-protein phosphatase non-receptor type 23-like
NW_017097075.1	11030	1671906	0	0.27027	0	0.228571	LOC108558846;zinc finger protein OZF-like
NW_017097075.1	16034	1672001	0	0.340426	0.0114943	0.359551	LOC108558843;adenylate cyclase type 8
NW_017097075.1	31923	1672529	0.0149254	0.25	0	0.241935	LOC108558843;adenylate cyclase type 8	LOC108558844;uncharacterized protein LOC108558844
NW_017097075.1	33885	1672586	0.0126582	0.25641	0.0229885	0.225	LOC108558843;adenylate cyclase type 8	LOC108558844;uncharacterized protein LOC108558844
NW_017097075.1	37595	1672684	0.0208333	0.293103	0.0377358	0.297872	LOC108558843;adenylate cyclase type 8
NW_017097080.1	16902	1674441	0	0.303371	0	0.297872	LOC108558851;uncharacterized protein LOC108558851
NW_017097080.1	71899	1676590	0.0151515	0.333333	0.0163934	0.241379	NA
NW_017097083.1	63554	1679248	0.541667	0	0.644737	0	LOC108558854;insulin-like growth factor-binding protein complex acid labile subunit
NW_017097083.1	101447	1680520	0	0.217391	0.0194175	0.314286	LOC108558854;insulin-like growth factor-binding protein complex acid labile subunit
NW_017097084.1	13534	1682117	0	0.25	0	0.262295	NA
NW_017097089.1	25718	1683234	0.523256	0	0.320388	0	LOC108558860;senecionine N-oxygenase-like	LOC108558860;senecionine N-oxygenase-like	LOC108558860;senecionine N-oxygenase-like
NW_017097090.1	30729	1684155	0.038961	0.271739	0.0114943	0.230769	LOC108558873;intraflagellar transport protein 22 homolog
NW_017097090.1	108781	1686100	0	0.266667	0	0.277778	NA
NW_017097101.1	86064	1694306	0.210526	1	0.910714	1	NA
NW_017097102.1	34160	1695581	0.956522	0.225	0.84	0	LOC108558922;IQ motif and SEC7 domain-containing protein 1	LOC108558922;IQ motif and SEC7 domain-containing protein 1
NW_017097102.1	174923	1698443	0	0.267606	0	0.238095	LOC108558926;calcium uptake protein 3	mitochondrial
NW_017097108.1	68803	1700800	0	0.19697	0	0.215385	LOC108558942;apoptosis-resistant E3 ubiquitin protein ligase 1
NW_017097112.1	30043	1702351	0	0.288136	0	0.295455	LOC108558948;alkylglycerol monooxygenase-like
NW_017097112.1	45780	1702866	0	0.283951	0	0.337349	LOC108558950;tubulin-specific chaperone D
NW_017097112.1	50557	1703022	0	0.298701	0.0131579	0.347222	NA
NW_017097120.1	6538	1707966	0.0125	0.342105	0	0.295455	LOC108559011;protein TRC8 homolog
NW_017097120.1	22434	1708337	0.0273973	0.289157	0.0125	0.328947	LOC108558990;nucleotide exchange factor SIL1
NW_017097120.1	63425	1709345	0.015625	0.434783	0.0140845	0.349398	LOC108559006;protein chiffon
NW_017097135.1	1964	1714460	0.0166667	0.266667	0	0.277778	NA
NW_017097135.1	62659	1715831	0.387097	1	0.716418	1	NA
NW_017097135.1	64512	1715891	0.803279	0	0.192308	0	NA
NW_017097135.1	73643	1716074	0.0151515	0.272727	0	0.323944	NA
NW_017097135.1	176615	1717477	0.302632	1	0.744681	1	LOC108559058;replication protein A 70 kDa DNA-binding subunit
NW_017097135.1	230389	1718122	0.163636	1	0.634146	1	LOC108559074;uncharacterized protein LOC108559074
NW_017097135.1	271381	1719081	0.111111	1	1	1	LOC108559074;uncharacterized protein LOC108559074
NW_017097135.1	282967	1719396	0.0163934	0.238806	0.0138889	0.38961	LOC108559074;uncharacterized protein LOC108559074
NW_017097135.1	406896	1721245	0.661538	0	0.27907	0	LOC108559070;protein bric-a-brac 1-like
NW_017097135.1	412643	1721357	0	0.308824	0	0.260274	LOC108559070;protein bric-a-brac 1-like
NW_017097135.1	444674	1721870	0.291667	0.964286	0.209677	1	LOC108559070;protein bric-a-brac 1-like
NW_017097135.1	460855	1722192	0.015625	0.222222	0	0.214286	LOC108559070;protein bric-a-brac 1-like
NW_017097135.1	464040	1722231	0.0307692	0.322581	0.0103093	0.236111	LOC108559070;protein bric-a-brac 1-like
NW_017097135.1	544431	1723613	0	0.289474	0	0.345455	NA
NW_017097140.1	3651	1725055	0	0.37037	0.0147059	0.242857	NA
NW_017097147.1	50833	1732928	0.0153846	0.4	0	0.383333	NA
NW_017097149.1	3270	1733642	0.0140845	0.348485	0	0.365385	NA
NW_017097151.1	9052	1734236	0	0.258621	0	0.324324	NA
NW_017097151.1	144049	1735906	0	0.153846	0	0.289474	LOC108559155;uncharacterized protein LOC108559155
NW_017097151.1	165564	1736121	0	0.25	0	0.309859	LOC108559158;PR domain zinc finger protein 10-like
NW_017097152.1	18253	1737124	0.05	0.309859	0.0273973	0.338462	NA
NW_017097156.1	4853	1739716	0	0.297297	0	0.283784	NA
NW_017097156.1	24668	1740253	0	0.282051	0	0.348485	NA
NW_017097156.1	30017	1740447	0	0.283582	0	0.366667	NA
NW_017097156.1	34811	1740585	0	0.243243	0	0.297297	NA
NW_017097163.1	18158	1745781	0.0136986	0.283784	0.0229885	0.2125	LOC108559207;amyloid beta A4 precursor protein-binding family B member 2-like
NW_017097164.1	2580	1746761	0.0181818	0.287879	0.0298507	0.388889	NA
NW_017097164.1	22080	1747213	0.037037	0.244898	0.0123457	0.255814	NA
NW_017097167.1	10702	1748750	0.0169492	0.289855	0	0.413043	LOC108559227;nucleolysin TIAR
NW_017097167.1	32200	1749058	0.815789	0	0.62963	0.0909091	LOC108559227;nucleolysin TIAR
NW_017097167.1	54118	1749344	0.692308	0	0.315789	0	LOC108559227;nucleolysin TIAR
NW_017097167.1	161957	1750700	0.518519	1	0.294118	1	LOC108559213;twitchin
NW_017097168.1	16251	1751754	0	0.238095	0	0.25974	LOC108559231;phosphoglycerate kinase-like
NW_017097168.1	19326	1751827	0	0.298701	0.0136986	0.291667	LOC108559233;peroxisomal biogenesis factor 19	LOC108559232;WSCD family member AAEL009094
NW_017097168.1	20478	1751850	0	0.293478	0	0.253333	LOC108559232;WSCD family member AAEL009094
NW_017097173.1	97071	1756582	0	0.25	0.028169	0.253165	LOC108559250;uncharacterized protein LOC108559250
NW_017097173.1	99396	1756617	0.0153846	0.28	0.0412371	0.270588	NA
NW_017097173.1	105532	1756845	0.0136986	0.247191	0.0306122	0.313253	NA
NW_017097173.1	178537	1758230	0	0.267606	0	0.180723	LOC108559277;40S ribosomal protein S12	LOC108559275;zinc finger MYND domain-containing protein 10
NW_017097173.1	183971	1758352	0	0.328767	0	0.375	LOC108559274;acyl-CoA synthetase family member 3	mitochondrial
NW_017097173.1	203307	1758766	0.0133333	0.285714	0	0.30303	LOC108559236;uncharacterized protein LOC108559236	LOC108559238;uncharacterized protein LOC108559238
NW_017097178.1	20230	1762304	0	0.236364	0	0.333333	LOC108559311;uncharacterized protein LOC108559311
NW_017097178.1	47919	1763062	0	0.226667	0	0.305556	NA
NW_017097178.1	96354	1764508	0	0.269231	0	0.26506	LOC108559312;ABC transporter G family member 14
NW_017097178.1	116006	1764905	0	0.185185	0	0.218391	LOC108559312;ABC transporter G family member 14
NW_017097178.1	123384	1765005	0	0.25	0	0.238095	NA
NW_017097178.1	147018	1765554	0	0.271429	0	0.3	NA
NW_017097178.1	162188	1765932	0	0.292308	0	0.316456	NA
NW_017097179.1	6650	1766674	0.016129	0.288889	0	0.25	NA
NW_017097179.1	21653	1767045	0	0.26087	0.015625	0.211268	NA
NW_017097180.1	69533	1769596	0.170213	1	0.378049	0.895522	NA
NW_017097180.1	69555	1769599	0.857143	0	0.550725	0.0895522	NA
NW_017097180.1	76423	1769819	0.736842	0	0.559322	0	NA
NW_017097180.1	76443	1769824	0.763158	0	0.542373	0	NA
NW_017097180.1	87310	1770117	0.563636	0	0.473684	0	NA
NW_017097180.1	87921	1770152	0.561404	0	0.340426	0	NA
NW_017097187.1	11793	1773547	0.0153846	0.238095	0.0121951	0.320513	LOC108559319;sialin-like
NW_017097187.1	50751	1774900	0	0.352113	0	0.289157	LOC108559321;uncharacterized protein LOC108559321
NW_017097187.1	73317	1775499	0.0266667	0.315789	0	0.303797	LOC108559361;uncharacterized protein LOC108559361
NW_017097187.1	133561	1776801	0.037037	0.352113	0.0114943	0.227848	LOC108559366;carbonic anhydrase 2
NW_017097187.1	189381	1777912	0.0149254	0.271605	0.028169	0.239583	LOC108559346;TM2 domain-containing protein CG11103	LOC108559336;cyclin-dependent kinase 8
NW_017097188.1	16847	1781460	0	0.27451	0	0.309091	NA
NW_017097190.1	11241	1782304	0.44	1	0.307692	1	NA
NW_017097195.1	15346	1783532	0.0181818	0.296875	0.0175439	0.214286	NA
NW_017097195.1	29019	1783996	0.038961	0.388889	0.00952381	0.267442	NA
NW_017097195.1	78252	1785681	0.0196078	0.343284	0.0144928	0.4	LOC108559377;homeotic protein antennapedia-like
NW_017097199.1	9425	1789603	0	0.3125	0	0.269841	LOC108559391;gene_biotype=lncRNA
NW_017097199.1	12993	1789724	0	0.25	0	0.297297	LOC108559391;gene_biotype=lncRNA
NW_017097199.1	70264	1791615	0	0.213115	0	0.211538	NA
NW_017097202.1	13711	1793224	0	0.316667	0	0.209677	NA
NW_017097204.1	21789	1793787	0	0.25	0	0.24359	NA
NW_017097215.1	395	1801379	0	0.238636	0.0147059	0.302521	NA
NW_017097215.1	1983	1801427	0	0.219048	0	0.25	NA
NW_017097219.1	5276	1802768	0	0.28	0.04	0.290909	NA
NW_017097224.1	115406	1808331	0	0.28169	0	0.324675	NA
NW_017097231.1	11957	1812557	0	0.378378	0	0.308824	NA
NW_017097236.1	38590	1814140	1	0.830769	1	0.676471	NA
NW_017097236.1	38617	1814142	0.0169492	0.292308	0	0.364865	NA
NW_017097236.1	40110	1814181	0.0140845	0.244186	0	0.191781	NA
NW_017097246.1	59486	1827239	0	0.224719	0	0.246377	LOC108559545;decaprenyl-diphosphate synthase subunit 1
NW_017097247.1	2789	1828025	0	0.258621	0	0.219512	NA
NW_017097252.1	1841	1828477	0	0.283582	0	0.215686	NA
NW_017097254.1	3888	1830319	0	0.242857	0	0.217391	NA
NW_017097255.1	46758	1831139	0.947368	0.173077	0.837209	0	LOC108559576;elongation factor-like GTPase 1
NW_017097255.1	76445	1831631	0.468085	0	0.526316	0	LOC108559576;elongation factor-like GTPase 1
NW_017097256.1	6329	1831776	0.583333	0	0.278481	0	NA
NW_017097256.1	17552	1832163	0.96875	0.047619	0.692308	0.0566038	NA
NW_017097256.1	51343	1833296	0	0.296875	0.0408163	0.285714	NA
NW_017097256.1	63011	1833669	0.0897436	0.902778	0.0657895	0.842105	LOC108559581;40S ribosomal protein S5
NW_017097256.1	103772	1834817	0	0.246575	0	0.261538	NA
NW_017097271.1	4480	1847163	0	0.246377	0	0.166667	NA
NW_017097272.1	18115	1848549	0.692308	0	0.234375	0	NA
NW_017097272.1	18920	1848563	0.754717	0	0.194444	0	NA
NW_017097272.1	18923	1848564	0.773585	0	0.194444	0	NA
NW_017097272.1	52817	1849186	0.641791	0	0.259259	0	NA
NW_017097272.1	60986	1849326	0.606557	0	0.287356	0	NA
NW_017097272.1	61087	1849331	0.607143	0	0.298507	0	NA
NW_017097272.1	61134	1849333	0.373134	1	0.726027	1	NA
NW_017097272.1	61160	1849334	0.701493	0	0.236842	0	NA
NW_017097272.1	61182	1849335	0.681159	0	0.2875	0	NA
NW_017097272.1	61226	1849338	0.318841	1	0.730769	1	NA
NW_017097272.1	61244	1849339	0.338235	1	0.740741	1	NA
NW_017097272.1	61339	1849341	0.671875	0	0.246377	0	NA
NW_017097277.1	2887	1854752	0.015873	0.272727	0	0.25641	NA
NW_017097278.1	5480	1855241	0.303797	1	0.633803	1	NA
NW_017097278.1	6768	1855299	0.0136054	0.252525	0.0116279	0.385621	NA
NW_017097278.1	24647	1855713	0	0.304348	0	0.262295	LOC108559626;proline-rich protein 4-like
NW_017097278.1	42772	1856225	0.333333	1	0.564516	1	NA
NW_017097278.1	51280	1856398	0.754098	0.0285714	0.68	0	NA
NW_017097280.1	41354	1858244	0.0147059	0.293333	0.0217391	0.322222	LOC108559628;cyclic nucleotide-gated cation channel alpha-3-like	partial
NW_017097280.1	43345	1858313	0	0.352113	0	0.279412	LOC108559628;cyclic nucleotide-gated cation channel alpha-3-like	partial
NW_017097280.1	48195	1858449	0.016129	0.318182	0	0.272727	LOC108559628;cyclic nucleotide-gated cation channel alpha-3-like	partial
NW_017097280.1	49009	1858505	0	0.358209	0.011236	0.254237	LOC108559628;cyclic nucleotide-gated cation channel alpha-3-like	partial
NW_017097280.1	51737	1858590	0	0.333333	0	0.16129	LOC108559628;cyclic nucleotide-gated cation channel alpha-3-like	partial
NW_017097280.1	53240	1858619	0	0.224138	0	0.256757	LOC108559628;cyclic nucleotide-gated cation channel alpha-3-like	partial
NW_017097280.1	54024	1858655	0	0.327869	0	0.271605	LOC108559628;cyclic nucleotide-gated cation channel alpha-3-like	partial
NW_017097280.1	55563	1858732	0	0.311475	0.0166667	0.264706	LOC108559628;cyclic nucleotide-gated cation channel alpha-3-like	partial
NW_017097280.1	84020	1859276	0	0.337079	0	0.246575	LOC108559635;protein CWC15 homolog
NW_017097280.1	87565	1859348	0	0.348315	0.0348837	0.344444	LOC108559639;dedicator of cytokinesis protein 9
NW_017097280.1	94286	1859471	0	0.311828	0	0.239437	LOC108559639;dedicator of cytokinesis protein 9
NW_017097280.1	123756	1860173	0	0.282051	0	0.188406	LOC108559637;RNA binding protein fox-1 homolog 3
NW_017097294.1	23153	1865893	0.339623	1	0.620253	1	NA
NW_017097294.1	33337	1866138	0.0263158	0.317308	0	0.191176	LOC108559662;unconventional myosin-Va
NW_017097298.1	9359	1867620	0.676471	0	0.12	0	NA
NW_017097303.1	13995	1869465	0.0149254	0.350649	0	0.259259	NA
NW_017097303.1	27875	1869808	0	0.220779	0	0.21875	NA
NW_017097303.1	89857	1871259	0	0.395349	0	0.25	LOC108559687;platelet-derived growth factor subunit B-like	LOC108559688;uncharacterized protein LOC108559688
NW_017097304.1	1188	1871535	0	0.301587	0	0.256757	NA
NW_017097304.1	1703	1871540	0	0.227273	0	0.25	NA
NW_017097304.1	1913	1871543	0.0212766	0.338235	0.015625	0.245902	NA
NW_017097304.1	168689	1874705	0.0175439	0.390625	0.046875	0.333333	LOC108559698;inactive dipeptidyl peptidase 10
NW_017097307.1	25778	1877828	0	0.292308	0	0.285714	NA
NW_017097307.1	29287	1877942	0	0.342105	0	0.333333	NA
NW_017097313.1	5828	1882959	0	0.2	0	0.293333	NA
NW_017097315.1	32571	1884262	0.047619	0.265306	0.010989	0.260274	LOC108559742;protein CREG1-like
NW_017097315.1	99499	1885412	0	0.266667	0	0.2	LOC108559757;uncharacterized protein LOC108559757
NW_017097317.1	50376	1886218	0	0.365854	0	0.255319	LOC108559794;monocarboxylate transporter 12
NW_017097317.1	58285	1886294	0	0.302326	0	0.266667	NA
NW_017097317.1	69099	1886397	0	0.280702	0	0.3	LOC108559784;lachesin-like
NW_017097317.1	83905	1886578	0.641509	0	0.6875	0	LOC108559784;lachesin-like
NW_017097317.1	92105	1886652	0	0.333333	0	0.375	LOC108559784;lachesin-like
NW_017097317.1	169098	1887487	0	0.265306	0.0208333	0.255814	LOC108559797;lachesin-like
NW_017097317.1	200524	1887781	0	0.244898	0	0.190476	NA
NW_017097317.1	201154	1887792	0.45283	0	0.666667	0	NA
NW_017097317.1	211867	1887916	0	0.357143	0	0.244898	NA
NW_017097317.1	224558	1888069	0	0.333333	0.0196078	0.333333	LOC108559796;lachesin
NW_017097317.1	236746	1888221	0	0.376623	0	0.292683	LOC108559796;lachesin
NW_017097317.1	276997	1888818	0	0.211538	0	0.25	LOC108559796;lachesin
NW_017097317.1	293526	1888971	0	0.307692	0	0.365854	LOC108559791;arrestin domain-containing protein 4
NW_017097317.1	301274	1889055	0	0.255814	0	0.333333	LOC108559791;arrestin domain-containing protein 4
NW_017097317.1	306636	1889103	0	0.274194	0	0.229167	LOC108559793;uncharacterized protein LOC108559793
NW_017097317.1	317027	1889198	0	0.318182	0	0.272727	LOC108559780;insulin-like receptor
NW_017097317.1	330343	1889309	0	0.253521	0	0.303571	LOC108559780;insulin-like receptor
NW_017097317.1	335238	1889383	0	0.326087	0	0.333333	LOC108559780;insulin-like receptor
NW_017097317.1	350469	1889508	0	0.255319	0	0.266667	LOC108559782;cathepsin L1-like
NW_017097317.1	359820	1889546	0	0.283333	0	0.289474	LOC108559781;uncharacterized protein LOC108559781
NW_017097317.1	367757	1889606	0	0.354167	0	0.290323	LOC108559781;uncharacterized protein LOC108559781
NW_017097317.1	396269	1889811	0.837209	0.0576923	0.736842	0	LOC108559788;phosphatidylinositol 3-kinase regulatory subunit alpha
NW_017097317.1	402301	1889871	0.0384615	0.307692	0	0.313253	LOC108559788;phosphatidylinositol 3-kinase regulatory subunit alpha
NW_017097317.1	404893	1889913	0.03125	0.25	0.0131579	0.265823	LOC108559788;phosphatidylinositol 3-kinase regulatory subunit alpha
NW_017097317.1	416170	1889981	0	0.333333	0	0.313725	LOC108559788;phosphatidylinositol 3-kinase regulatory subunit alpha
NW_017097317.1	428660	1890088	0	0.292308	0	0.283333	LOC108559788;phosphatidylinositol 3-kinase regulatory subunit alpha
NW_017097317.1	442244	1890174	0	0.333333	0	0.304348	LOC108559789;kinesin-like protein KIF13B
NW_017097317.1	459105	1890331	0	0.276316	0	0.301887	NA
NW_017097317.1	460370	1890347	0	0.273973	0	0.269231	LOC108559777;gene_biotype=lncRNA
NW_017097318.1	12279	1890942	0	0.371429	0.025	0.369863	LOC108559798;uncharacterized protein LOC108559798
NW_017097326.1	6602	1896991	0	0.296296	0.0119048	0.37931	NA
NW_017097338.1	5312	1901872	0.012987	0.307692	0	0.268293	LOC108559869;integrator complex subunit 12-like
NW_017097343.1	14423	1902597	0.647887	0	0.0882353	0	NA
NW_017097343.1	122713	1905547	0.839286	0	0.651515	0	NA
NW_017097343.1	122836	1905553	0.769231	0	0.589286	0	NA
NW_017097343.1	164510	1906704	0.586207	0	0.446154	0	LOC108559880;gene_biotype=lncRNA
NW_017097343.1	164529	1906705	0.57377	0	0.455882	0	LOC108559880;gene_biotype=lncRNA
NW_017097343.1	164638	1906709	0.40678	1	0.555556	1	LOC108559880;gene_biotype=lncRNA
NW_017097347.1	50258	1911287	0.0188679	0.263158	0.0151515	0.203125	NA
NW_017097351.1	1800	1914089	0.016129	0.308824	0.0285714	0.276923	NA
NW_017097351.1	3037	1914126	0.0133333	0.285714	0.0212766	0.238095	NA
NW_017097351.1	9891	1914379	0	0.2	0.0163934	0.314815	NA
NW_017097355.1	6317	1916152	0.0123457	0.32	0	0.271605	LOC108559895;uncharacterized protein LOC108559895
NW_017097355.1	59849	1917420	0.171429	0.977273	0.3	1	NA
NW_017097355.1	59856	1917421	0.189189	0.948718	0.318182	1	NA
NW_017097356.1	744	1917462	0	0.225	0.0117647	0.194444	NA
NW_017097358.1	16329	1917840	0	0.266667	0	0.326087	LOC108559898;endothelin-converting enzyme 1
NW_017097366.1	16006	1922930	0	0.3125	0.0227273	0.282609	NA
NW_017097376.1	32898	1927459	0	0.238095	0	0.16	LOC108559934;uncharacterized protein LOC108559934
NW_017097376.1	35308	1927525	0	0.348837	0	0.253012	LOC108559942;LETM1 domain-containing protein 1
NW_017097379.1	20246	1928369	0.0128205	0.288889	0.0131579	0.232323	LOC108559950;uncharacterized protein LOC108559950
NW_017097380.1	16770	1928977	0.0140845	0.333333	0	0.322581	LOC108559956;sodium-coupled monocarboxylate transporter 2-like
NW_017097380.1	16776	1928978	0.0136986	0.333333	0	0.3	LOC108559956;sodium-coupled monocarboxylate transporter 2-like
NW_017097382.1	1756	1932003	0	0.264368	0	0.220588	NA
NW_017097388.1	16605	1934682	0	0.338983	0.0163934	0.298507	NA
NW_017097388.1	34691	1935171	1	0.734694	1	0.666667	NA
NW_017097398.1	143565	1940189	0.0169492	0.210526	0.0138889	0.271186	NA
NW_017097398.1	143737	1940203	0	0.351351	0.0243902	0.295775	NA
NW_017097398.1	143739	1940204	0	0.260274	0.0246914	0.285714	NA
NW_017097398.1	143891	1940210	0.0461538	0.368421	0.0151515	0.302632	NA
NW_017097398.1	145245	1940241	0.0181818	0.274194	0.0121951	0.309091	LOC108559993;uncharacterized protein LOC108559993	partial
NW_017097399.1	6210	1940699	1	0.0685544	1	0.0824742	NA
NW_017097399.1	10517	1940809	0	0.241379	0.0181818	0.343284	NA
NW_017097399.1	42653	1941829	0.618182	0	0.362319	0	NA
NW_017097401.1	16523	1944064	0	0.254237	0	0.22807	NA
NW_017097403.1	20281	1945140	0	0.247525	0.021978	0.329787	NA
NW_017097403.1	20294	1945141	0	0.230769	0.0210526	0.306818	NA
NW_017097409.1	28874	1948572	0.0273973	0.277778	0.0108696	0.276923	NA
NW_017097413.1	8226	1951740	0.0149254	0.294118	0.0487805	0.317073	NA
NW_017097414.1	14128	1952343	0.0169492	0.241379	0.0123457	0.218182	NA
NW_017097418.1	50807	1955516	0	0.327869	0	0.363636	NA
NW_017097424.1	85497	1961425	0	0.234043	0	0.338462	NA
NW_017097436.1	81065	1973052	0.533333	0	0.8125	0	NA
NW_017097438.1	24553	1974626	0	0.19403	0	0.238806	NA
NW_017097445.1	38257	1978462	0	0.294872	0	0.253731	LOC108560104;whirlin
NW_017097445.1	38275	1978464	0	0.323944	0	0.243243	LOC108560104;whirlin
NW_017097445.1	38282	1978465	0	0.338235	0	0.236111	LOC108560104;whirlin
NW_017097445.1	49562	1978891	0	0.219178	0.027027	0.212121	LOC108560104;whirlin
NW_017097445.1	51568	1978974	0	0.323077	0	0.294872	LOC108560104;whirlin
NW_017097445.1	97565	1980092	0	0.267606	0	0.24	LOC108560102;uncharacterized protein LOC108560102
NW_017097446.1	83312	1982371	0	0.323077	0	0.234375	NA
NW_017097454.1	1837	1988438	0	0.315789	0	0.25	NA
NW_017097462.1	9301	1991744	0.0294118	0.257143	0.0111111	0.322034	LOC108560180;uncharacterized protein LOC108560180
NW_017097462.1	44903	1992958	0	0.248227	0.0239234	0.323171	LOC108560174;probable G-protein coupled receptor Mth-like 1
NW_017097462.1	85376	1994411	0.0208333	0.301205	0	0.295455	NA
NW_017097465.1	9965	1998135	0	0.238095	0	0.225	NA
NW_017097465.1	34805	1998857	0.285714	1	0.141176	1	LOC108560187;G protein-coupled receptor kinase 2
NW_017097466.1	10478	1999134	0.0131579	0.328571	0.0253165	0.333333	LOC108560188;asparagine--tRNA ligase	cytoplasmic-like
NW_017097466.1	10496	1999135	0.0277778	0.341772	0.0263158	0.283333	LOC108560188;asparagine--tRNA ligase	cytoplasmic-like
NW_017097473.1	14957	2003573	0	0.315068	0	0.204082	NA
NW_017097474.1	1173	2003735	0.0246914	0.411765	0.0405405	0.304348	NA
NW_017097474.1	47649	2004868	0	0.258621	0.0377358	0.255814	Trnan-guu-11;NA	LOC108560197;uncharacterized protein LOC108560197
NW_017097476.1	6486	2005767	0.0163934	0.237288	0.0142857	0.173913	NA
NW_017097478.1	5918	2006627	0	0.176471	0.016129	0.234375	LOC108560201;uncharacterized protein LOC108560201
NW_017097481.1	24314	2010161	0.0151515	0.239437	0.0235294	0.242857	NA
NW_017097485.1	2408	2010902	0	0.265306	0	0.254237	NA
NW_017097485.1	2429	2010905	0	0.243902	0	0.245283	NA
NW_017097488.1	14291	2011725	0	0.256098	0	0.363636	LOC108560213;venom protease-like	LOC108560214;deoxynucleotidyltransferase terminal-interacting protein 2
NW_017097489.1	37566	2012915	0	0.261538	0.0135135	0.28169	LOC108560220;calcium uniporter protein	mitochondrial
NW_017097489.1	93818	2013874	0	0.261538	0	0.206349	LOC108560233;nuclear migration protein nudC
NW_017097492.1	29700	2016554	0	0.22093	0.0125	0.2	LOC108560235;blood vessel epicardial substance-B-like
NW_017097500.1	24436	2019736	0.0140845	0.363636	0	0.363636	NA
NW_017097500.1	118539	2022368	0.0128205	0.282051	0.012987	0.185714	LOC108560272;breast carcinoma-amplified sequence 3 homolog
NW_017097500.1	160146	2023760	0	0.303371	0	0.239437	NA
NW_017097500.1	187559	2024505	0.28	1	0.347826	0.924528	NA
NW_017097500.1	187581	2024507	0.388889	1	0.766234	1	NA
NW_017097500.1	187863	2024520	0.559322	0	0.521739	0	NA
NW_017097507.1	9883	2025369	0	0.867961	0	0.832317	NA
NW_017097507.1	14096	2025432	0.0153846	0.314286	0.0133333	0.216667	LOC108560285;clavesin-1
NW_017097507.1	21364	2025690	0	0.308511	0	0.2	LOC108560288;alpha-tocopherol transfer protein-like
NW_017097507.1	32912	2026022	0	0.254237	0	0.226415	NA
NW_017097509.1	27532	2027085	0	0.227273	0	0.193548	LOC108560296;C-type lectin 37Db-like
NW_017097511.1	7230	2028133	0	0.240741	0.0149254	0.237288	NA
NW_017097512.1	1648	2028228	0.0153846	0.305556	0	0.280488	LOC108560305;uncharacterized protein LOC108560305
NW_017097515.1	4179	2029176	0.244444	1	0.423729	1	LOC108560308;CAP-Gly domain-containing linker protein 1
NW_017097520.1	2841	2030387	0.0194805	0.305785	0.0234375	0.207547	LOC108560312;protein IMPACT-like
NW_017097520.1	24706	2031054	0	0.192771	0	0.30303	NA
NW_017097520.1	35386	2031383	0.637931	0	0.363636	0	NA
NW_017097521.1	15214	2032152	0	0.242857	0	0.197674	LOC108560313;band 3 anion transport protein
NW_017097522.1	16668	2033425	0.0246914	0.328125	0.0235294	0.357143	LOC108560317;uncharacterized protein LOC108560317
NW_017097524.1	50758	2036526	0.80597	0	0.150685	0	LOC108560334;venom protein 302
NW_017097524.1	51046	2036537	0.0909091	1	0.643836	1	LOC108560334;venom protein 302
NW_017097524.1	51047	2036538	0.90566	0	0.356164	0	LOC108560334;venom protein 302
NW_017097524.1	51049	2036539	0.0892857	1	0.648649	1	LOC108560334;venom protein 302
NW_017097524.1	51400	2036560	0.736111	0	0.298969	0	LOC108560334;venom protein 302
NW_017097524.1	51712	2036569	0.328767	1	0.5	1	LOC108560334;venom protein 302
NW_017097524.1	65182	2036837	0	0.191176	0	0.21875	LOC108560334;venom protein 302
NW_017097524.1	98032	2037324	0.0379747	0.359375	0.0140845	0.235294	NA
NW_017097524.1	103584	2037411	0.790323	0	0.540541	0.0405405	LOC108560328;annexin B9
NW_017097524.1	108552	2037466	0	0.344828	0.025641	0.28169	LOC108560329;uncharacterized protein LOC108560329
NW_017097531.1	2473	2039648	0	0.25	0	0.32	LOC108560339;collagen alpha chain CG42342
NW_017097532.1	17348	2040681	0	0.25	0	0.206897	NA
NW_017097532.1	17354	2040683	0	0.253731	0	0.206897	NA
NW_017097532.1	17396	2040687	0	0.305556	0	0.22807	NA
NW_017097532.1	71772	2042376	0	0.30137	0.030303	0.202532	NA
NW_017097532.1	76977	2042533	0.319149	0	0.6	0	NA
NW_017097535.1	9505	2044079	0	0.296296	0	0.220339	NA
NW_017097535.1	35741	2044749	0	0.338983	0	0.276923	NA
NW_017097535.1	37593	2044850	0	0.274194	0	0.22973	NA
NW_017097535.1	40845	2044974	0	0.253521	0	0.237288	NA
NW_017097536.1	12552	2045953	0.54386	0	0.193548	0	NA
NW_017097540.1	16240	2048296	0	0.219298	0	0.19469	NA
NW_017097545.1	20797	2050112	0	0.25	0	0.358025	LOC108560360;RNA-binding protein cabeza
NW_017097548.1	9059	2052789	0.025974	0.275	0	0.25641	LOC108560382;brefeldin A-inhibited guanine nucleotide-exchange protein 3
NW_017097548.1	9851	2052808	0	0.280488	0.0126582	0.363636	LOC108560382;brefeldin A-inhibited guanine nucleotide-exchange protein 3
NW_017097550.1	4273	2055633	0	0.216667	0	0.236364	NA
NW_017097550.1	10652	2055768	0	0.243243	0	0.204819	LOC108560397;putative sodium-coupled neutral amino acid transporter 11
NW_017097550.1	20945	2055979	0	0.290323	0	0.241935	LOC108560390;syntaxin-16	LOC108560389;XK-related protein 7
NW_017097550.1	21882	2056000	0	0.35	0	0.294872	LOC108560389;XK-related protein 7
NW_017097550.1	22084	2056008	0	0.355263	0	0.298701	LOC108560389;XK-related protein 7
NW_017097550.1	25048	2056050	0	0.174603	0	0.284211	LOC108560388;actin-related protein 2/3 complex subunit 4
NW_017097550.1	30035	2056161	0	0.284091	0	0.213115	NA
NW_017097554.1	96026	2060683	0.0147059	0.297297	0.0136986	0.22973	NA
NW_017097561.1	8279	2064134	0.0142857	0.257143	0.0147059	0.238095	NA
NW_017097561.1	8501	2064150	0	0.375	0	0.3	NA
NW_017097561.1	9167	2064208	0	0.245455	0	0.308824	NA
NW_017097561.1	9278	2064215	0	0.284314	0	0.349206	NA
NW_017097561.1	16721	2064393	1	0.723077	1	0.736111	NA
NW_017097561.1	21104	2064512	0	0.342857	0	0.357143	NA
NW_017097561.1	21602	2064521	0	0.313433	0	0.358209	NA
NW_017097561.1	24259	2064614	0.0125	0.214286	0.030303	0.253333	NA
NW_017097561.1	34271	2064891	0.0119048	0.256098	0.0121951	0.169231	NA
NW_017097561.1	34272	2064892	0	0.333333	0	0.307692	NA
NW_017097561.1	44289	2065170	0	0.3125	0.028169	0.365385	NA
NW_017097561.1	44342	2065171	0	0.30303	0.0125	0.344828	NA
NW_017097561.1	58497	2065543	0	0.339623	0.0144928	0.350877	NA
NW_017097561.1	58501	2065544	0	0.339623	0.0294118	0.345455	NA
NW_017097563.1	2285	2065950	0	0.298507	0	0.217391	NA
NW_017097563.1	16218	2066469	0.027027	0.317647	0	0.296875	NA
NW_017097563.1	30178	2066829	0	0.321429	0	0.290323	NA
NW_017097563.1	31745	2066873	0.0142857	0.375	0	0.267857	NA
NW_017097563.1	41341	2067152	0	0.295775	0	0.292308	NA
NW_017097568.1	1225	2069659	0	0.19697	0	0.214286	NA
NW_017097573.1	1613	2070827	0.025974	0.35443	0.0140845	0.260274	NA
NW_017097574.1	2102	2071055	0	0.339623	0.0119048	0.325	LOC108560446;rho guanine nucleotide exchange factor 18-like
NW_017097584.1	283901	2087917	0.490566	0	0.567164	0	NA
NW_017097584.1	285022	2087946	0.314815	1	0.491525	1	NA
NW_017097584.1	316606	2088623	0.0178571	0.369863	0.0151515	0.311475	NA
NW_017097589.1	403660	2103014	0.0181818	0.342105	0.025641	0.270833	LOC108560481;thrombospondin type-1 domain-containing protein 4-like
NW_017097600.1	73313	2110593	0.025641	0.354839	0.027027	0.30137	NA
NW_017097600.1	96681	2111069	0.0138889	0.327869	0.0327869	0.246575	NA
NW_017097600.1	337415	2114586	0.0298507	0.281553	0.0125	0.257143	NA
NW_017097600.1	343718	2114667	0.02	0.253521	0.0210526	0.380952	NA
NW_017097603.1	50619	2116312	1	0.219136	1	0.123333	NA
NW_017097603.1	97404	2117535	0	0.283784	0.0153846	0.183099	NA
NW_017097603.1	105000	2117724	0	0.232877	0	0.214286	NA
NW_017097608.1	11280	2121420	0.468085	1	0.546875	1	LOC108560554;proton-coupled amino acid transporter-like protein pathetic
NW_017097608.1	11283	2121421	0.531915	0	0.451613	0	LOC108560554;proton-coupled amino acid transporter-like protein pathetic
NW_017097608.1	29483	2121922	0	0.277778	0	0.3125	LOC108560561;serine/threonine-protein phosphatase 6 regulatory subunit 3-like
NW_017097612.1	20277	2123862	0	0.367347	0	0.309859	LOC108560562;inhibitory POU protein-like
NW_017097615.1	14272	2124907	0	0.225352	0	0.349398	LOC108560563;somatostatin receptor type 1-like
NW_017097618.1	900	2126764	0.0119048	0.285714	0	0.22	NA
NW_017097622.1	10327	2128911	0.047619	0.314516	0.0135135	0.223684	LOC108560571;ADP-ribosylation factor-like protein 4A
NW_017097622.1	16222	2129058	0	0.220588	0	0.282051	LOC108560571;ADP-ribosylation factor-like protein 4A
NW_017097633.1	567	2135495	0	0.289474	0	0.275	LOC108560586;platelet-activating factor acetylhydrolase-like
NW_017097637.1	71847	2141541	0.0350877	0.274194	0.0294118	0.285714	NA
NW_017097638.1	4254	2141686	0.015625	0.2	0.0140845	0.277778	LOC108560613;low-density lipoprotein receptor-related protein 12-like	partial
NW_017097642.1	11938	2144035	0	0.25	0	0.2375	NA
NW_017097645.1	37457	2146304	0	0.298507	0	0.273973	LOC108560624;protein split ends
NW_017097647.1	3927	2146770	0	0.298507	0	0.28125	NA
NW_017097647.1	6155	2146861	0	0.285714	0	0.25	NA
NW_017097647.1	7775	2146891	0	0.416667	0	0.244898	NA
NW_017097647.1	9119	2146935	0	0.326923	0	0.258621	NA
NW_017097649.1	7744	2147651	0	0.326531	0	0.313433	LOC108560633;uncharacterized protein LOC108560633
NW_017097649.1	26374	2148287	0	0.206522	0	0.257143	NA
NW_017097657.1	13358	2152689	0	0.318182	0.0266667	0.288889	NA
NW_017097667.1	47740	2156132	0	0.356164	0	0.263158	NA
NW_017097675.1	49027	2161481	0	0.268657	0	0.203125	NA
NW_017097679.1	12773	2166327	0	0.772727	0.162791	1	LOC108560704;uncharacterized protein LOC108560704
NW_017097680.1	14807	2167386	0.588235	1	0.306818	1	LOC108560711;alpha-methylacyl-CoA racemase-like	LOC108560705;jmjC domain-containing protein 4	partial
NW_017097680.1	33180	2167748	0.440678	1	0.271429	1	LOC108560714;alsin
NW_017097680.1	65351	2168575	0.6	0	0.617647	0	LOC108560719;ras-related and estrogen-regulated growth inhibitor-like protein
NW_017097680.1	65371	2168576	0.584906	0	0.611111	0	LOC108560719;ras-related and estrogen-regulated growth inhibitor-like protein
NW_017097701.1	16311	2178532	0.0123457	0.333333	0	0.274194	LOC108560780;uncharacterized protein LOC108560780
NW_017097706.1	2644	2179666	0	0.220588	0	0.243243	LOC108560783;uncharacterized protein LOC108560783
NW_017097708.1	11543	2180244	0	0.324324	0.0434783	0.263889	NA
NW_017097708.1	52653	2181258	0.0232558	0.322581	0.0181818	0.403509	LOC108560785;toll-like receptor 6
NW_017097712.1	15666	2182000	0.0273973	0.233333	0.0181818	0.209677	NA
NW_017097721.1	2225	2185275	0.387755	1	0.538462	1	NA
NW_017097721.1	3055	2185301	0	0.294118	0	0.237288	NA
NW_017097721.1	6119	2185437	0.0131579	0.205882	0	0.253012	NA
NW_017097721.1	7504	2185488	0.0135135	0.25	0	0.259259	NA
NW_017097721.1	36059	2186068	0	0.267606	0	0.298507	LOC108560809;ecotropic viral integration site 5 ortholog
NW_017097721.1	53414	2186495	0.0117647	0.236842	0.0104167	0.192771	LOC108560817;C3 and PZP-like alpha-2-macroglobulin domain-containing protein 8
NW_017097731.1	125835	2189991	0.731707	0	0.326087	0	NA
NW_017097731.1	125849	2189992	0.690476	0	0.333333	0	NA
NW_017097731.1	181815	2190920	0.380952	1	0.545455	1	LOC108560840;hemicentin-2-like
NW_017097731.1	237254	2191867	0.137931	0.90566	0.314815	1	LOC108560840;hemicentin-2-like
NW_017097731.1	244607	2191992	1	0.278689	0.85	0	LOC108560840;hemicentin-2-like
NW_017097731.1	271536	2192382	0.0192308	0.293103	0.0307692	0.32	LOC108560840;hemicentin-2-like
NW_017097731.1	293531	2192747	0	0.261905	0	0.324324	LOC108560840;hemicentin-2-like
NW_017097731.1	305093	2192875	0.594595	0	0.362069	0	LOC108560840;hemicentin-2-like
NW_017097731.1	350627	2193523	0.955556	0.0508475	0.74359	0	LOC108560840;hemicentin-2-like
NW_017097735.1	14174	2197090	1	0.717647	0.986842	0.71831	NA
NW_017097738.1	18551	2199015	0.0175439	0.293333	0	0.36	LOC108560860;katanin p80 WD40 repeat-containing subunit B1
NW_017097738.1	28971	2199301	0	0.276596	0	0.222222	NA
NW_017097738.1	54878	2200070	0.0151515	0.333333	0	0.25974	NA
NW_017097749.1	5255	2204942	0.0175439	0.269841	0	0.33871	NA
NW_017097749.1	20784	2205439	0.015625	0.25641	0	0.268293	NA
NW_017097749.1	34025	2205811	0	0.210526	0	0.246914	LOC108560868;carboxyl-terminal PDZ ligand of neuronal nitric oxide synthase protein-like	partial
NW_017097749.1	76143	2207457	0	0.214286	0.0106383	0.258065	LOC108560869;UNC93-like protein
NW_017097755.1	11972	2209952	0.685185	0	0.5125	0	NA
NW_017097755.1	11981	2209953	0.684211	0	0.46988	0	NA
NW_017097757.1	37111	2212992	0.0153846	0.315068	0.0531915	0.259259	NA
NW_017097757.1	40940	2213126	0.00990099	0.223529	0.017094	0.361446	NA
NW_017097761.1	13096	2213819	0.316667	1	0.766234	1	NA
NW_017097767.1	174753	2221000	0.823529	0	0.105263	0	LOC108560897;roundabout homolog 2-like
NW_017097767.1	261162	2223294	0.0114943	0.263889	0.038961	0.35443	NA
NW_017097767.1	354826	2226148	0.589286	0	0.540541	0	NA
NW_017097767.1	354828	2226149	0.607143	0	0.540541	0	NA
NW_017097767.1	406216	2227733	0.7	0	0.328767	0	NA
NW_017097768.1	10570	2228036	0	0.355556	0.0135135	0.386667	LOC108560910;uncharacterized protein LOC108560910
NW_017097768.1	47709	2228785	0	0.268293	0.0128205	0.318841	LOC108560912;mitogen-activated protein kinase kinase kinase 7-like
NW_017097768.1	65241	2229248	0.0181818	0.387097	0.012987	0.241935	NA
NW_017097768.1	94945	2229988	0.25	1	0.507463	1	NA
NW_017097768.1	94969	2229989	0.716418	0	0.461538	0	NA
NW_017097768.1	109968	2230520	0	0.271186	0	0.259259	NA
NW_017097768.1	160882	2232195	0.0138889	0.367647	0	0.267606	NA
NW_017097768.1	168690	2232370	0	0.268657	0	0.254237	NA
NW_017097769.1	22040	2232997	0	0.323529	0	0.24	NA
NW_017097769.1	27048	2233178	0	0.375	0.03125	0.306452	NA
NW_017097769.1	54302	2234104	0	0.277778	0	0.28125	NA
NW_017097769.1	65262	2234411	0	0.343284	0	0.244186	NA
NW_017097769.1	76162	2234710	0.0128205	0.293478	0	0.253521	NA
NW_017097769.1	109670	2235550	0.0136986	0.266667	0	0.288136	LOC108560935;vesicular acetylcholine transporter
NW_017097769.1	109912	2235571	0	0.225806	0	0.24	LOC108560935;vesicular acetylcholine transporter
NW_017097769.1	109928	2235573	0	0.238095	0	0.265306	LOC108560935;vesicular acetylcholine transporter
NW_017097769.1	242264	2239082	0.971014	0.220588	0.796296	0	NA
NW_017097769.1	242316	2239087	0.0327869	0.769231	0.236364	1	NA
NW_017097769.1	243833	2239174	0	0.238095	0	0.3	NA
NW_017097769.1	274326	2239942	0.0232558	0.294118	0.0120482	0.347826	LOC108560925;aminopeptidase N-like
NW_017097769.1	275387	2239981	0.0116279	0.337838	0	0.253968	LOC108560925;aminopeptidase N-like
NW_017097769.1	286973	2240372	0	0.25974	0	0.226415	LOC108560917;LOW QUALITY PROTEIN: uncharacterized protein LOC108560917
NW_017097769.1	315549	2241219	0	0.232877	0.028169	0.311475	NA
NW_017097769.1	329731	2241754	0.0121951	0.318841	0	0.242991	NA
NW_017097769.1	353137	2242522	0.0422535	0.347826	0.0126582	0.271429	NA
NW_017097769.1	353901	2242556	0.025	0.307692	0.0447761	0.298507	NA
NW_017097775.1	15788	2245473	0.027027	0.317647	0.0240964	0.223881	NA
NW_017097776.1	8705	2246050	0.642857	0	0.6	0	NA
NW_017097777.1	22734	2247020	0.673077	0	0.484848	0	NA
NW_017097779.1	4875	2249902	0.0217391	0.303571	0	0.267857	NA
NW_017097780.1	29847	2252558	0.428571	0	0.493671	0	NA
NW_017097781.1	2991	2252939	0	0.333333	0.0116279	0.246154	LOC108560970;uncharacterized protein LOC108560970	LOC108560971;uncharacterized protein LOC108560971
NW_017097783.1	1557	2253854	0.0166667	0.271186	0.0138889	0.235294	NA
NW_017097793.1	164075	2258932	0	0.256757	0	0.308642	LOC108561012;diacylglycerol kinase 1
NW_017097797.1	4822	2260865	0	0.226415	0	0.428571	LOC108561019;cytoplasmic polyadenylation element-binding protein 2
NW_017097797.1	4987	2260870	0	0.309091	0	0.326923	LOC108561019;cytoplasmic polyadenylation element-binding protein 2
NW_017097797.1	11342	2260946	0	0.3	0	0.258621	LOC108561019;cytoplasmic polyadenylation element-binding protein 2
NW_017097797.1	11538	2260948	0	0.306122	0	0.253968	LOC108561019;cytoplasmic polyadenylation element-binding protein 2
NW_017097797.1	12021	2260951	0	0.289474	0	0.319149	LOC108561019;cytoplasmic polyadenylation element-binding protein 2
NW_017097797.1	18539	2261040	0	0.428571	0	0.290909	LOC108561019;cytoplasmic polyadenylation element-binding protein 2
NW_017097797.1	18692	2261042	0	0.380952	0.0163934	0.355556	LOC108561019;cytoplasmic polyadenylation element-binding protein 2
NW_017097797.1	18711	2261043	0	0.402985	0.016129	0.340909	LOC108561019;cytoplasmic polyadenylation element-binding protein 2
NW_017097797.1	25442	2261091	0	0.296875	0	0.296296	LOC108561019;cytoplasmic polyadenylation element-binding protein 2
NW_017097797.1	37060	2261178	0	0.288136	0.0196078	0.285714	LOC108561022;WASH complex subunit 7
NW_017097797.1	53339	2261336	0	0.318182	0	0.342857	NA
NW_017097797.1	55782	2261355	0	0.34375	0	0.298246	LOC108561018;gene_biotype=lncRNA
NW_017097797.1	60785	2261446	0	0.377358	0	0.355556	LOC108561018;gene_biotype=lncRNA
NW_017097806.1	4940	2264952	0	0.395833	0	0.25	NA
NW_017097809.1	62444	2267647	0	0.276923	0	0.209677	NA
NW_017097819.1	26809	2273676	0	0.268293	0.015625	0.253731	NA
NW_017097820.1	134645	2277583	0	0.297872	0.0238095	0.22449	NA
NW_017097820.1	194289	2278901	0	0.342466	0	0.238095	LOC108561060;sodium- and chloride-dependent glycine transporter 2-like
NW_017097831.1	65247	2291715	0.0192308	0.328571	0.0151515	0.328125	LOC108561107;LIM/homeobox protein Lhx1	partial
NW_017097833.1	6562	2293421	0.514286	0	0.653333	0	NA
NW_017097836.1	751	2293955	0	0.214286	0	0.243243	LOC108561119;cob(I)yrinic acid a	c-diamide adenosyltransferase	mitochondrial-like
NW_017097836.1	16671	2294367	0	0.293578	0	0.202703	LOC108561120;uncharacterized protein LOC108561120
NW_017097842.1	16873	2297062	0.0512821	0.347222	0.0149254	0.322581	NA
NW_017097842.1	20076	2297197	0	0.232143	0.0181818	0.181818	NA
NW_017097844.1	23664	2298409	0	0.287356	0.0125	0.183673	LOC108561144;uncharacterized protein LOC108561144
NW_017097859.1	242892	2316159	0	0.272727	0	0.288136	LOC108561174;MOB kinase activator-like 3	LOC108561204;zinc finger protein 26-like
NW_017097871.1	66560	2325047	0.012987	0.341176	0.0125	0.220588	LOC108561284;uncharacterized protein LOC108561284
NW_017097871.1	229885	2328116	0	0.222222	0.0394737	0.220588	LOC108561237;developmentally-regulated GTP-binding protein 2
NW_017097871.1	244068	2328310	0.0131579	0.34375	0.0266667	0.272727	LOC108561260;condensin complex subunit 3-like
NW_017097871.1	339819	2329458	0	0.267606	0	0.253968	NA
NW_017097872.1	15820	2331527	0	0.305882	0	0.25	NA
NW_017097872.1	15834	2331529	0	0.304878	0	0.25	NA
NW_017097872.1	17528	2331579	0	0.397059	0	0.339286	NA
NW_017097872.1	19485	2331668	0	0.295775	0.0108696	0.315789	NA
NW_017097881.1	5509	2334176	0.520548	1	0.597222	1	NA
NW_017097881.1	5513	2334177	0.478261	0	0.405797	0	NA
NW_017097891.1	3181	2336504	1	0.3125	0.880597	0.025	NA
NW_017097892.1	7839	2336793	0	0.291667	0	0.306667	LOC108561321;deoxynucleoside kinase-like
NW_017097892.1	11572	2336917	0	0.222222	0.0128205	0.269841	LOC108561323;protein Red
NW_017097892.1	20400	2337175	0	0.2375	0	0.328767	LOC108561327;uncharacterized protein LOC108561327
NW_017097892.1	26666	2337390	0	0.30137	0	0.282051	LOC108561330;carbohydrate sulfotransferase 11
NW_017097892.1	32530	2337536	0	0.22619	0.0163934	0.254237	LOC108561320;transcription initiation factor TFIID subunit 11-like
NW_017097892.1	35173	2337634	0	0.238095	0	0.1875	LOC108561318;arylsulfatase B-like
NW_017097898.1	12566	2339805	0	0.25	0	0.323529	LOC108561337;ets DNA-binding protein pokkuri
NW_017097906.1	2953	2342055	0	0.322581	0	0.343284	NA
NW_017097908.1	943	2342528	0	0.266667	0	0.2	LOC108561347;uncharacterized protein LOC108561347
NW_017097909.1	2547	2342606	0	0.25	0.025641	0.205882	NA
NW_017097909.1	4947	2342647	0	0.27907	0.0117647	0.228571	LOC108561349;BMP-binding endothelial regulator protein-like
NW_017097909.1	8372	2342726	0	0.264706	0.015873	0.226415	NA
NW_017097910.1	2350	2343089	0	0.197368	0	0.26	NA
NW_017097918.1	35233	2350691	0.35	1	0.556962	1	LOC108561360;talin-2
NW_017097918.1	54516	2351076	0	0.25	0	0.22973	NA
NW_017097925.1	24693	2355025	0.027027	0.253333	0	0.233766	LOC108561375;myoneurin-like	LOC108561373;uncharacterized protein LOC108561373	LOC108561373;uncharacterized protein LOC108561373
NW_017097928.1	13659	2355653	0	0.217391	0.0123457	0.246154	NA
NW_017097930.1	40907	2357485	0.625	0	0.298246	0	NA
NW_017097930.1	42577	2357557	0.788462	0	0.134615	0	NA
NW_017097932.1	8823	2358397	0.012987	0.376812	0.025641	0.275862	LOC108561379;neuroligin-1-like
NW_017097932.1	9371	2358412	0	0.282051	0	0.188235	LOC108561379;neuroligin-1-like
NW_017097932.1	12866	2358522	0.716667	1	0.235294	1	LOC108561379;neuroligin-1-like
NW_017097932.1	16311	2358638	0	0.344828	0	0.25	LOC108561379;neuroligin-1-like
NW_017097932.1	34504	2359173	0	0.295082	0	0.28	NA
NW_017097950.1	18328	2363637	0.666667	0	0.25	0	NA
NW_017097952.1	8338	2364185	0	0.276596	0	0.301587	NA
NW_017097952.1	8397	2364189	0.0138889	0.276596	0	0.174603	NA
NW_017097954.1	12782	2366118	0.028169	0.292683	0	0.32967	LOC108561423;DNA replication licensing factor Mcm3
NW_017097954.1	19598	2366297	0	0.215909	0	0.241379	LOC108561415;multifunctional protein ADE2	LOC108561413;amidophosphoribosyltransferase-like
NW_017097954.1	50312	2366988	0	0.293478	0	0.287356	LOC108561422;1-acyl-sn-glycerol-3-phosphate acyltransferase alpha
NW_017097954.1	78358	2367665	0	0.392405	0.0111111	0.3	LOC108561416;beta-1	4-glucuronyltransferase 1-like
NW_017097970.1	13098	2376536	0.421053	1	0.807229	1	LOC108561449;5-hydroxytryptamine receptor 1-like
NW_017097985.1	37613	2385358	0	0.2875	0	0.216667	NA
NW_017097993.1	2772	2385765	0	0.234568	0	0.298246	NA
NW_017097993.1	5140	2385786	0.5	0	0.567164	0	NA
NW_017097993.1	48615	2386344	0.0172414	0.247312	0.0322581	0.292308	NA
NW_017097993.1	49106	2386357	0	0.212121	0.0128205	0.272727	NA
NW_017097993.1	49186	2386358	0	0.253521	0.0142857	0.275862	NA
NW_017097993.1	49591	2386362	0.466667	0	0.530864	0	NA
NW_017097993.1	136969	2387457	0.0142857	0.294118	0.0333333	0.264706	LOC108561500;alpha-1	3-mannosyl-glycoprotein 4-beta-N-acetylglucosaminyltransferase B
NW_017097993.1	185504	2388273	0.986842	0.712766	0.986111	0.675676	LOC108561500;alpha-1	3-mannosyl-glycoprotein 4-beta-N-acetylglucosaminyltransferase B
NW_017097993.1	185596	2388274	0.0142857	0.247059	0.0133333	0.268657	LOC108561500;alpha-1	3-mannosyl-glycoprotein 4-beta-N-acetylglucosaminyltransferase B
NW_017097993.1	286481	2389968	0.277778	1	0.56383	1	LOC108561491;transmembrane protein 208
NW_017097993.1	397338	2391217	0	0.352941	0.015625	0.293103	NA
NW_017097993.1	397450	2391220	0	0.303571	0.0126582	0.288462	NA
NW_017097993.1	397455	2391221	0	0.310345	0.0125	0.288462	NA
NW_017097993.1	397628	2391225	0	0.346154	0.025641	0.346154	NA
NW_017097993.1	397736	2391230	0	0.323529	0.0140845	0.323529	NA
NW_017097996.1	1681	2392245	0.68254	0	0.328358	0	LOC108561512;cytochrome P450 4C1-like	LOC108561513;cytochrome P450 4g1-like
NW_017097996.1	46987	2393413	0.921875	0.012987	1	0.370968	LOC108561506;disco-interacting protein 2
NW_017097996.1	46989	2393414	0.936508	0.0123457	1	0.370968	LOC108561506;disco-interacting protein 2
NW_017097996.1	47026	2393417	0.911765	0	1	0.396825	LOC108561506;disco-interacting protein 2
NW_017097996.1	47078	2393422	0.938462	0.0117647	1	0.41791	LOC108561506;disco-interacting protein 2
NW_017098004.1	1202	2396347	0	0.236842	0	0.114286	NA
NW_017098005.1	6713	2396662	0.436364	0	0.575758	0	NA
NW_017098005.1	42578	2398051	0.531915	0	0.528302	0	NA
NW_017098005.1	123691	2400678	0	0.235294	0.0149254	0.246575	NA
NW_017098006.1	2404	2400870	0	0.298851	0.0103093	0.243243	LOC108561524;translation initiation factor eIF-2B subunit delta
NW_017098006.1	2690	2400883	0	0.241379	0	0.209877	LOC108561524;translation initiation factor eIF-2B subunit delta
NW_017098016.1	10504	2403522	0.025	0.288462	0.0208333	0.268293	NA
NW_017098023.1	10615	2405439	0	0.31746	0	0.309524	NA
NW_017098028.1	1459	2406552	0	0.246154	0	0.232558	LOC108561543;dopamine receptor 2-like
NW_017098030.1	4992	2408103	0	0.350877	0	0.276596	NA
NW_017098030.1	12135	2408319	0	0.283333	0	0.314815	NA
NW_017098034.1	15494	2411737	0.246377	1	0.376623	0.926471	NA
NW_017098049.1	1599	2414940	0.028169	0.263158	0	0.328767	NA
NW_017098054.1	11333	2416244	0.947368	0.0675676	0.969697	0.283019	LOC108561583;angiotensin-converting enzyme
NW_017098054.1	16225	2416431	0.482143	0	0.316456	0	LOC108561584;15-hydroxyprostaglandin dehydrogenase
NW_017098054.1	16689	2416453	0.8	0	0.333333	0	LOC108561585;angiotensin-converting enzyme-like	LOC108561584;15-hydroxyprostaglandin dehydrogenase
NW_017098064.1	2269	2417956	0.654545	1	0.360465	1	NA
NW_017098064.1	2453	2417960	0.0192308	0.287879	0	0.2875	NA
NW_017098068.1	5176	2423435	0	0.224719	0.0337079	0.272727	NA
NW_017098070.1	4693	2423818	0	0.304348	0	0.244444	LOC108561594;zinc finger CCHC domain-containing protein 4	partial
NW_017098074.1	15870	2428269	0	0.213115	0	0.285714	LOC108561614;uncharacterized protein LOC108561614	partial
NW_017098074.1	20999	2428405	0	0.254717	0	0.280488	LOC108561614;uncharacterized protein LOC108561614	partial
NW_017098074.1	21965	2428422	0	0.35443	0	0.257576	LOC108561614;uncharacterized protein LOC108561614	partial
NW_017098078.1	5589	2429004	0	0.263158	0	0.292308	LOC108561617;calpain-C
NW_017098078.1	21419	2429428	0	0.263889	0.0253165	0.296875	LOC108561617;calpain-C
NW_017098078.1	38319	2429729	0.0384615	0.409091	0.0125	0.375	LOC108561629;putative serine protease K12H4.7
NW_017098078.1	49936	2429977	0.0185185	0.240741	0	0.279412	NA
NW_017098078.1	52707	2430067	0.028169	0.273973	0	0.236111	LOC108561623;fibrillin-1
NW_017098078.1	60563	2430314	0	0.317647	0	0.232143	LOC108561623;fibrillin-1
NW_017098078.1	84824	2430803	0	0.359375	0	0.22807	LOC108561619;transmembrane protein 70 homolog	mitochondrial
NW_017098078.1	86272	2430824	0	0.261364	0	0.302326	LOC108561619;transmembrane protein 70 homolog	mitochondrial	LOC108561628;AFG3-like protein 2
NW_017098078.1	94691	2430992	0.0153846	0.26087	0.0133333	0.382353	NA
NW_017098078.1	112037	2431442	0	0.219178	0	0.245902	NA
NW_017098078.1	112507	2431445	0.628205	0	0.291139	0	NA
NW_017098085.1	18014	2434072	0.0185185	0.253165	0.0133333	0.344828	NA
NW_017098085.1	18839	2434110	0	0.295775	0.0131579	0.321429	NA
NW_017098085.1	53146	2435444	0.0333333	0.321429	0.0172414	0.301587	NA
NW_017098088.1	45906	2437773	0.75641	0	0.352941	0	LOC108561634;dynein heavy chain 8	axonemal
NW_017098089.1	2443	2438722	0	0.255556	0	0.27027	NA
NW_017098090.1	2377	2438828	0	0.246154	0	0.338462	NA
NW_017098090.1	7635	2438937	0	0.307692	0	0.25	NA
NW_017098090.1	13799	2439063	0.0131579	0.3	0	0.275862	NA
NW_017098090.1	13810	2439064	0.0135135	0.306452	0	0.258621	NA
NW_017098097.1	36882	2444542	0.031746	0.322581	0.0119048	0.275362	LOC108561687;gene_biotype=lncRNA
NW_017098097.1	36889	2444544	0	0.293103	0.0120482	0.257576	LOC108561687;gene_biotype=lncRNA
NW_017098097.1	67147	2445713	0.16	1	0.57377	0.958333	LOC108561687;gene_biotype=lncRNA
NW_017098097.1	90590	2446719	0.853659	0	0.0447761	0	NA
NW_017098111.1	8822	2454625	0	0.29703	0.038961	0.264706	NA
NW_017098111.1	12598	2454776	0	0.328767	0.04	0.275862	NA
NW_017098111.1	15552	2454891	0	0.314286	0	0.183908	NA
NW_017098117.1	14655	2459168	0.265823	1	0.970588	1	NA
NW_017098118.1	30480	2460244	0	0.268657	0	0.347826	NA
NW_017098121.1	11311	2460795	0	0.257143	0	0.316456	LOC108561714;pleckstrin homology domain-containing family A member 3-like
NW_017098121.1	21664	2461150	0.016129	0.3125	0.0169492	0.235294	LOC108561715;laccase-4-like
NW_017098127.1	1701	2463567	0.292308	1	0.869048	1	LOC108561720;leucine-rich repeat-containing protein let-4-like
NW_017098131.1	14363	2464809	0	0.257576	0.037037	0.295082	NA
NW_017098137.1	72376	2467973	0	0.321429	0.027027	0.306122	NA
NW_017098137.1	72382	2467975	0	0.321429	0.0289855	0.301887	NA
NW_017098138.1	9372	2468347	0	0.277778	0	0.241935	Trnan-guu-25;NA	Trnan-guu-26;NA	Trnan-guu-27;NA	LOC108561731;uncharacterized protein LOC108561731	partial
NW_017098138.1	21517	2468747	0.0144928	0.285714	0	0.25	LOC108561731;uncharacterized protein LOC108561731	partial
NW_017098149.1	4793	2470350	0	0.285714	0	0.333333	NA
NW_017098156.1	15109	2471983	0.0188679	0.2	0.0142857	0.253968	LOC108561768;succinyl-CoA ligase subunit alpha	mitochondrial-like
NW_017098157.1	5787	2475078	0.444444	1	0.532468	1	NA
NW_017098170.1	18601	2478603	0	0.24	0	0.258065	NA
NW_017098186.1	14361	2489936	0	0.285714	0.0533333	0.30137	LOC108561856;cordon-bleu protein-like 1
NW_017098186.1	22944	2490253	0	0.274725	0.0116279	0.365079	LOC108561856;cordon-bleu protein-like 1
NW_017098186.1	65629	2491637	0.0394737	0.373134	0.0227273	0.288136	LOC108561856;cordon-bleu protein-like 1
NW_017098186.1	80992	2492187	0	0.333333	0.0384615	0.295082	LOC108561856;cordon-bleu protein-like 1
NW_017098186.1	98035	2492813	0.0166667	0.223881	0.0117647	0.356164	LOC108561856;cordon-bleu protein-like 1
NW_017098186.1	135111	2493968	0	0.210526	0.011236	0.239437	NA
NW_017098186.1	215314	2496211	0	0.244186	0.0116279	0.297619	LOC108561847;coiled-coil domain-containing protein AGAP005037	LOC108561848;uncharacterized protein LOC108561848
NW_017098186.1	233845	2496712	0	0.285714	0	0.263889	LOC108561847;coiled-coil domain-containing protein AGAP005037
NW_017098192.1	6882	2498632	0.318182	1	0.617021	1	NA
NW_017098192.1	6887	2498633	0.697674	0	0.346154	0	NA
NW_017098192.1	6901	2498637	0.324324	1	0.680851	1	NA
NW_017098200.1	16268	2504271	0	0.325	0	0.350877	NA
NW_017098200.1	17276	2504304	0	0.329545	0	0.323077	NA
NW_017098200.1	17287	2504305	0	0.341463	0	0.353846	NA
NW_017098203.1	54288	2506665	0	0.268657	0.0147059	0.2	NA
NW_017098203.1	68355	2507096	0	0.394737	0.0375	0.333333	NA
NW_017098203.1	87150	2507619	0	0.263889	0.0217391	0.333333	NA
NW_017098203.1	92892	2507844	0	0.32	0.0128205	0.264706	NA
NW_017098203.1	109741	2508370	0.0163934	0.274194	0.0117647	0.1875	NA
NW_017098203.1	117422	2508717	0	0.325	0	0.214286	NA
NW_017098203.1	120541	2508822	0.0178571	0.226415	0.0142857	0.306452	NA
NW_017098206.1	46504	2510384	0	0.3	0.0185185	0.34375	NA
NW_017098206.1	104968	2511342	0	0.295082	0.0333333	0.315789	NA
NW_017098211.1	9813	2516477	0	0.27907	0	0.22807	NA
NW_017098218.1	1663	2522647	0.0126582	0.329545	0	0.212121	NA
NW_017098228.1	9941	2525082	0	0.275862	0	0.303571	LOC108561954;uncharacterized protein LOC108561954
NW_017098228.1	14945	2525206	0	0.321839	0.012987	0.289474	LOC108561953;protein I\\'m not dead yet
NW_017098228.1	27463	2525564	0.424658	0	0.594937	0	LOC108561952;glutamate receptor 2-like
NW_017098228.1	27643	2525568	0	0.275862	0	0.320513	LOC108561952;glutamate receptor 2-like
NW_017098239.1	15164	2527796	0	0.241935	0.0243902	0.277778	LOC108561959;leucine-rich repeat-containing protein 40
NW_017098241.1	12097	2528327	0.0212766	0.2875	0	0.240506	NA
NW_017098241.1	13306	2528373	0	0.294118	0	0.294118	NA
NW_017098249.1	2003	2532584	0	0.25	0	0.245283	NA
NW_017098252.1	93425	2534657	0	0.239437	0	0.241935	LOC108562006;rab-like protein 6
NW_017098256.1	62159	2540176	0.0138889	0.342105	0.015625	0.229508	LOC108562032;5-hydroxytryptamine receptor-like
NW_017098258.1	36439	2542690	0	0.392857	0	0.333333	NA
NW_017098258.1	41674	2542913	0.511111	1	0.240741	1	NA
NW_017098258.1	234618	2549049	0	0.307692	0	0.258065	LOC108562039;protein amalgam-like
NW_017098258.1	248989	2549549	0	0.230769	0	0.27451	LOC108562039;protein amalgam-like
NW_017098258.1	303662	2551471	0	0.328767	0.0149254	0.245902	LOC108562039;protein amalgam-like
NW_017098262.1	17652	2554136	0	0.310811	0.0135135	0.377358	NA
NW_017098263.1	6487	2554500	0	0.278689	0.0116279	0.28	LOC108562042;uncharacterized protein LOC108562042
NW_017098263.1	16277	2554722	0	0.25	0	0.275862	LOC108562041;DENN domain-containing protein 5B
NW_017098263.1	20661	2554841	0.0142857	0.226667	0	0.277108	LOC108562043;nidogen-2
NW_017098263.1	25566	2554988	0	0.236111	0	0.246575	LOC108562043;nidogen-2
NW_017098263.1	30126	2555054	0	0.238095	0	0.197183	LOC108562046;kinesin-like protein CG14535
NW_017098281.1	3416	2558947	0.0196078	0.307692	0.0222222	0.27907	LOC108562058;uncharacterized protein LOC108562058
NW_017098281.1	6290	2558985	0	0.323529	0	0.282353	NA
NW_017098281.1	8310	2559046	0.854545	0.0769231	0.672414	0	NA
NW_017098281.1	13930	2559167	0	0.282609	0	0.270833	LOC108562064;synapse-associated protein of 47 kDa
NW_017098282.1	13330	2561059	0	0.26506	0.0133333	0.229167	NA
NW_017098284.1	14573	2562387	0.220588	0.764706	0.0140845	1	NA
NW_017098285.1	1119	2562468	0	0.298507	0.0222222	0.327586	LOC108562081;uncharacterized protein LOC108562081	partial	LOC108562082;fibrillin-1-like
NW_017098288.1	8018	2563260	0	0.303571	0	0.282051	NA
NW_017098293.1	1325	2563523	0	0.285714	0	0.344262	NA
NW_017098294.1	40979	2564902	0	0.341667	0.0178571	0.361111	LOC108562090;frequenin-1
NW_017098302.1	38886	2567613	0.0289855	0.306452	0	0.307692	NA
NW_017098303.1	3920	2567859	0.0178571	0.269841	0.0135135	0.216667	NA
NW_017098303.1	38790	2568668	0.0125	0.282353	0	0.207317	LOC108562115;LOW QUALITY PROTEIN: early endosome antigen 1-like
NW_017098303.1	45850	2568821	0	0.234375	0	0.226667	LOC108562116;integrin beta-PS-like
NW_017098307.1	5672	2569965	0	0.25	0	0.254237	NA
NW_017098314.1	3013	2572153	0.0327869	0.266667	0.0128205	0.35443	LOC108562150;ral GTPase-activating protein subunit alpha-1
NW_017098322.1	11299	2581872	0	0.227273	0.0201005	0.189427	NA
NW_017098325.1	31232	2583352	0	0.268657	0	0.214286	LOC108562183;lipoprotein lipase-like	LOC108562184;uncharacterized protein LOC108562184
NW_017098325.1	45612	2583845	0.0142857	0.318182	0	0.321839	LOC108562181;lysozyme-like	partial	LOC108562184;uncharacterized protein LOC108562184
NW_017098333.1	13728	2585595	0	0.285714	0	0.188406	NA
NW_017098335.1	3709	2587317	0.742424	0	0.118421	0	NA
NW_017098335.1	80741	2589843	0.72973	0	0.24359	0	LOC108562193;uncharacterized protein LOC108562193
NW_017098335.1	80787	2589844	0.753623	0	0.252874	0	LOC108562193;uncharacterized protein LOC108562193
NW_017098335.1	82795	2589893	0	0.24	0	0.236842	LOC108562193;uncharacterized protein LOC108562193
NW_017098335.1	88607	2590055	0.239437	1	0.846154	1	LOC108562193;uncharacterized protein LOC108562193
NW_017098335.1	89834	2590106	0.0545455	0.984615	0.160714	0.842105	LOC108562193;uncharacterized protein LOC108562193
NW_017098335.1	90624	2590127	0.205882	0.985294	0.1875	1	LOC108562193;uncharacterized protein LOC108562193
NW_017098335.1	90634	2590128	0.771429	0.0147059	0.8	0	LOC108562193;uncharacterized protein LOC108562193
NW_017098335.1	91335	2590151	0.758621	0	0.1	0	LOC108562193;uncharacterized protein LOC108562193
NW_017098335.1	101632	2590372	0	0.242424	0.0232558	0.22807	LOC108562193;uncharacterized protein LOC108562193
NW_017098335.1	137281	2591312	0.830986	0	0.263158	0	NA
NW_017098335.1	140894	2591448	0.75	0	0.278481	0	NA
NW_017098342.1	9887	2594560	0.985075	0.7	0.983871	0.747573	NA
NW_017098342.1	18949	2594813	0	0.228571	0	0.241935	LOC108562210;uncharacterized protein LOC108562210
NW_017098342.1	19873	2594834	0.0289855	0.3	0.0126582	0.218182	LOC108562210;uncharacterized protein LOC108562210
NW_017098342.1	28938	2595119	0	0.333333	0.0142857	0.224719	NA
NW_017098345.1	1930	2595722	0	0.236842	0	0.25	NA
NW_017098345.1	24726	2596320	0	0.244186	0	0.272727	LOC108562216;uncharacterized protein LOC108562216	LOC108562222;RWD domain-containing protein 2A
NW_017098347.1	12782	2597048	0.530612	0	0.36	0	LOC108562226;myrosinase 1-like
NW_017098365.1	32132	2604912	0.04	0.295775	0.0352941	0.298507	NA
NW_017098366.1	3462	2605713	0.0273973	0.266667	0.0166667	0.324675	NA
NW_017098375.1	11244	2616982	0	0.342105	0.0178571	0.277778	NA
NW_017098375.1	11361	2616990	0.0147059	0.282051	0.0243902	0.307692	NA
NW_017098377.1	2999	2617313	0	0.282353	0	0.313253	LOC108562290;uncharacterized protein LOC108562290	partial
NW_017098377.1	11849	2617504	0.0153846	0.246753	0	0.266667	LOC108562290;uncharacterized protein LOC108562290	partial
NW_017098377.1	24031	2617851	0	0.367089	0	0.271605	LOC108562291;annexin B11-like
NW_017098385.1	9898	2619927	0	0.285714	0.0136986	0.287879	LOC108562310;gene_biotype=lncRNA
NW_017098386.1	3841	2620076	0	0.3125	0	0.246377	LOC108562311;uncharacterized PE-PGRS family protein PE_PGRS24-like	partial
NW_017098386.1	4573	2620091	0.0113636	0.220779	0	0.207792	LOC108562311;uncharacterized PE-PGRS family protein PE_PGRS24-like	partial
NW_017098392.1	2742	2620663	0	0.231884	0	0.289855	NA
NW_017098396.1	46017	2622974	0.0238095	0.281553	0.0540541	0.328947	LOC108562336;zinc finger MYM-type protein 3-like
NW_017098396.1	74618	2623806	0	0.25	0	0.169811	NA
NW_017098396.1	97425	2624496	0	0.263158	0.0357143	0.3	NA
NW_017098396.1	137331	2625879	0	0.280702	0	0.285714	NA
NW_017098396.1	159375	2626546	0	0.345455	0	0.276596	NA
NW_017098397.1	3541	2627482	0	0.236842	0.012987	0.316667	NA
NW_017098413.1	1198	2632817	0	0.202381	0	0.227273	NA
NW_017098422.1	2593	2635831	0.26	1	0.936709	1	LOC108562379;4-coumarate--CoA ligase 1-like
NW_017098422.1	7139	2635939	0.0153846	0.25	0	0.276316	LOC108562383;luciferin 4-monooxygenase-like
NW_017098422.1	41904	2636952	0	0.236842	0.0133333	0.421875	LOC108562399;glycosyltransferase 25 family member
NW_017098422.1	56863	2637366	0.012987	0.315068	0	0.369048	LOC108562403;major facilitator superfamily domain-containing protein 6-A
NW_017098422.1	106281	2638525	0	0.305556	0	0.222222	LOC108562396;lipopolysaccharide-induced tumor necrosis factor-alpha factor-like
NW_017098422.1	106284	2638526	0	0.318841	0	0.25	LOC108562396;lipopolysaccharide-induced tumor necrosis factor-alpha factor-like
NW_017098422.1	143444	2639529	0.444444	0	0.53012	0	LOC108562388;cyclic nucleotide-gated cation channel subunit A
NW_017098426.1	35126	2643528	0.0149254	0.302632	0.0545455	0.370968	NA
NW_017098428.1	6633	2644559	0	0.269841	0	0.266667	NA
NW_017098428.1	7970	2644596	0	0.25641	0	0.277778	LOC108562438;fatty acyl-CoA reductase 1-like
NW_017098440.1	68743	2647087	0	0.159574	0	0.24	LOC108562474;ribosome-binding protein 1
NW_017098456.1	4416	2653744	0	0.21875	0.025	0.26	NA
NW_017098463.1	3785	2658138	0.0232558	0.388889	0.0273973	0.285714	NA
NW_017098467.1	11475	2658868	0.015873	0.213333	0.025	0.305556	NA
NW_017098471.1	76815	2661640	0.0169492	0.318841	0	0.253165	NA
NW_017098473.1	21857	2663333	0	0.298077	0	0.326923	LOC108562531;uncharacterized protein LOC108562531
NW_017098480.1	13246	2665682	0.694915	0	0.303371	0	LOC108562542;anoctamin-10
NW_017098483.1	38696	2666866	0.0140845	0.257143	0.0151515	0.371429	NA
NW_017098485.1	3162	2667533	0	0.272727	0	0.283333	NA
[truncated: 1,087 more rows]
