# Supplementary material for: Parental care shapes the evolution of molecular genetic variation
Source: Evol Lett. 2023 Sep 5;7(6):379–88. doi: 10.1093/evlett/qrad039 (PMC10693002; doi:10.1093/evlett/qrad039)
Supplement: qrad039_suppl_Supplementary_Table_S7 [file qrad039_suppl_supplementary_table_s7.xlsx]

## Sheet: qrad039_suppl_Supplementary_Tab
geneID	gene_name	SNPs	BFmean
LOC108556281	proton-coupled amino acid transporter-like protein CG1139	3	21.2818
LOC108556299	protein still life	1	21.0743
LOC108556451	nesprin-1	2	21.2427
LOC108556627	uncharacterized protein LOC108556627	5	21.4441
LOC108556634	kinase D-interacting substrate of 220 kDa	1	21.2691
LOC108556706	uncharacterized protein LOC108556706	2	21.1716
LOC108556710	adhesion G protein-coupled receptor F5-like	3	21.7857
LOC108556736	lysozyme c-1-like	2	21.3856
LOC108556840	26S protease regulatory subunit 7	1	21.0213
LOC108557059	potassium voltage-gated channel protein Shab	4	21.3247
LOC108557071	PAXIP1-associated glutamate-rich protein 1	1	21.0037
LOC108557119	uncharacterized protein LOC108557119	4	21.3874
LOC108557165	TWiK family of potassium channels protein 18-like	3	21.5506
LOC108557166	putative pre-mRNA-splicing factor ATP-dependent RNA helicase PRP1	1	21.1096
LOC108557170	uncharacterized protein LOC108557170	2	21.2247
LOC108557209	uncharacterized protein LOC108557209	1	21.039
LOC108557212	uncharacterized protein LOC108557212	3	21.4364
LOC108557261	oxytocin receptor-like	1	21.4295
LOC108557343	dnaJ homolog dnj-5	4	21.9831
LOC108557363	uncharacterized protein LOC108557363	1	21.1804
LOC108557445	uncharacterized protein LOC108557445	3	22.0657
LOC108557450	nucleolar transcription factor 1-A-like	1	21.4832
LOC108557455	transmembrane protease serine 9-like	1	21.1981
LOC108557466	uncharacterized protein LOC108557466	2	21.3582
LOC108557468	fat-like cadherin-related tumor suppressor homolog	5	21.3879
LOC108557489	spondin-2	4	21.1407
LOC108557490	transmembrane and TPR repeat-containing protein 1-like	9	21.5774
LOC108557594	uncharacterized protein LOC108557594	2	21.7267
LOC108557663	cAMP-specific 3\\'5\\'-cyclic phosphodiesterase	2	21.6725
LOC108557763	hemicentin-1	2	22.6251
LOC108557785	BTB/POZ domain-containing protein kctd15	4	22.0691
LOC108557788	protein bowel-like	2	21.4208
LOC108557899	glutamate receptor ionotropic NMDA 2B-like	1	21.3403
LOC108557968	LOW QUALITY PROTEIN: uncharacterized protein LOC108557968	1	21.8625
LOC108558101	protein gooseberry-neuro-like	2	21.1988
LOC108558102	uncharacterized protein LOC108558102	1	22.0456
LOC108558152	uncharacterized protein LOC108558152	6	21.6365
LOC108558341	uncharacterized protein LOC108558341	1	22.5497
LOC108558345	uncharacterized protein LOC108558345	3	21.6905
LOC108558370	allergen Cr-PI-like	1	21.609
LOC108558450	uncharacterized protein LOC108558450	1	21.3403
LOC108558569	runt-related transcription factor 1-like	2	21.4679
LOC108558720	uncharacterized protein LOC108558720	1	21.2159
LOC108558740	neurotrimin	2	21.4031
LOC108558786	SH2 domain-containing protein 4A-like	1	21.3403
LOC108558854	insulin-like growth factor-binding protein complex acid labile subunit	2	21.092
LOC108558856	probable JmjC domain-containing histone demethylation protein 2C partial	13	21.5528
LOC108558905	UDP-glucuronosyltransferase 2B37-like	1	21.6992
LOC108558942	apoptosis-resistant E3 ubiquitin protein ligase 1	1	21.0919
LOC108559074	uncharacterized protein LOC108559074	3	21.6438
LOC108559214	zinc finger and SCAN domain-containing protein 21-like	1	22.1934
LOC108559311	uncharacterized protein LOC108559311	1	21.1096
LOC108559391	lncRNA	2	21.2973
LOC108559628	cyclic nucleotide-gated cation channel alpha-3-like partial	8	21.8321
LOC108559798	uncharacterized protein LOC108559798	1	21.7535
LOC108559880	lncRNA	3	21.5433
LOC108560083	prolyl 4-hydroxylase subunit alpha-1	1	21.2336
LOC108560102	uncharacterized protein LOC108560102	1	21.3225
LOC108560174	probable G-protein coupled receptor Mth-like 1	1	21.9355
LOC108560201	uncharacterized protein LOC108560201	1	21.1096
LOC108560481	thrombospondin type-1 domain-containing protein 4-like	1	22.4929
LOC108560554	proton-coupled amino acid transporter-like protein pathetic	2	21.2431
LOC108560704	uncharacterized protein LOC108560704	1	22.5686
LOC108560860	katanin p80 WD40 repeat-containing subunit B1	1	21.537
LOC108560868	carboxyl-terminal PDZ ligand of neuronal nitric oxide synthase protein-like	1	21.1804
LOC108560869	UNC93-like protein	1	22.305
LOC108560897	roundabout homolog 2-like	1	21.7716
LOC108560935	vesicular acetylcholine transporter	3	21.5644
LOC108561153	ADP-ribosylation factor-like protein 8	2	22.1952
LOC108561182	BMP and activin membrane-bound inhibitor homolog	2	21.368
LOC108561186	S-phase kinase-associated protein 2	1	21.9905
LOC108561226	rho-related BTB domain-containing protein 1	2	21.4229
LOC108561318	arylsulfatase B-like	1	21.2691
LOC108561373	uncharacterized protein LOC108561373	1	21.2691
LOC108561373	uncharacterized protein LOC108561373	1	21.2691
LOC108561506	disco-interacting protein 2	4	21.7322
LOC108561583	angiotensin-converting enzyme	1	21.0743
LOC108561585	angiotensin-converting enzyme-like	1	22.0456
LOC108561623	fibrillin-1	2	21.4207
LOC108561687	lncRNA	3	22.0019
LOC108561731	uncharacterized protein LOC108561731	2	21.4653
LOC108561856	cordon-bleu protein-like 1	5	21.2558
LOC108562076	head-specific guanylate cyclase	1	21.2514
LOC108562082	fibrillin-1-like	1	21.4474
LOC108562184	uncharacterized protein LOC108562184	2	21.4574
LOC108562193	uncharacterized protein LOC108562193	9	21.5541
LOC108562216	uncharacterized protein LOC108562216	1	21.039
LOC108562222	RWD domain-containing protein 2A	1	21.039
LOC108562383	luciferin 4-monooxygenase-like	1	21.039
LOC108562388	cyclic nucleotide-gated cation channel subunit A	1	21.039
LOC108562542	anoctamin-10	1	21.0213
LOC108562770	uncharacterized protein LOC108562770	1	21.0037
LOC108562923	potassium channel subfamily K member 18	1	21.1273
LOC108562986	uncharacterized protein LOC108562986	2	21.5394
LOC108563051	kin of IRRE-like protein 3	4	21.1325
LOC108563059	uncharacterized protein LOC108563059	1	21.2336
LOC108563206	probable uridine-cytidine kinase	1	21.2514
LOC108563209	lncRNA	2	21.1275
LOC108563212	potassium voltage-gated channel protein Shaw	1	21.7173
LOC108563213	ankyrin repeat domain-containing protein 6	4	21.1853
LOC108563245	protein dispatched-like	1	21.0037
LOC108563316	uncharacterized protein LOC108563316	1	21.9173
LOC108563397	uncharacterized protein LOC108563397	2	21.5104
LOC108563405	supervillin	2	21.4388
LOC108563406	uncharacterized protein LOC108563406	1	21.4832
LOC108563408	lncRNA	3	21.3346
LOC108563411	collagen alpha-1(XVIII) chain	5	21.3812
LOC108563447	clumping factor A-like	1	21.3938
LOC108563507	putative mediator of RNA polymerase II transcription subunit 26	1	21.7354
LOC108563541	transmembrane protein 198	1	21.1804
LOC108563598	putative polypeptide N-acetylgalactosaminyltransferase 9	3	21.5275
LOC108563617	protein sidekick-like	1	21.3225
LOC108563744	uncharacterized protein LOC108563744	1	21.645
LOC108563780	dehydrogenase/reductase SDR family member 7	1	21.5012
LOC108563973	synaptonemal complex protein 1	3	21.4144
LOC108563976	calcium release-activated calcium channel protein 1-like	1	21.9905
LOC108563985	pancreatic triacylglycerol lipase-like	1	21.145
LOC108563990	leukocyte surface antigen CD53-like	1	21.2514
LOC108563993	rho GTPase-activating protein 100F	3	21.8742
LOC108563993	rho GTPase-activating protein 100F	3	21.8742
LOC108563993	rho GTPase-activating protein 100F	3	21.8742
LOC108564178	disco-interacting protein 2 homolog B-A-like	1	21.9538
LOC108564298	acyl-CoA Delta(11) desaturase-like	1	22.3237
LOC108564494	uncharacterized protein LOC108564494	1	22.4175
LOC108564499	BAI1-associated protein 3	2	21.1008
LOC108564534	probable ATP-dependent RNA helicase pitchoune	1	21.3581
LOC108564552	fibrillin-1-like	1	21.2336
LOC108564560	rho guanine nucleotide exchange factor 10-like protein	1	22.0272
LOC108564661	solute carrier family 26 member 10-like	1	21.2514
LOC108564707	uncharacterized protein LOC108564707	2	21.6186
LOC108564744	uncharacterized protein LOC108564744	3	21.3471
LOC108564788	ly6/PLAUR domain-containing protein 6B-like	3	21.4073
LOC108564820	calcium-transporting ATPase sarcoplasmic/endoplasmic reticulum type	5	21.8582
LOC108564901	neuropeptide F receptor-like	2	21.4237
LOC108565063	uncharacterized protein LOC108565063	4	21.3961
LOC108565076	disintegrin and metalloproteinase domain-containing protein 9	1	21.4653
LOC108565116	POU domain class 6 transcription factor 2-like	1	21.6992
LOC108565120	cGMP-specific 3\\'5\\'-cyclic phosphodiesterase	2	21.4942
LOC108565126	lachesin-like	7	21.9366
LOC108565232	protein phosphatase 1 regulatory subunit 12A	1	21.2336
LOC108565299	serine-rich adhesin for platelets-like	1	22.3799
LOC108565428	palmitoyl-protein thioesterase 1	1	21.1273
LOC108565471	bumetanide-sensitive sodium-(potassium)-chloride cotransporter	1	21.145
LOC108565603	fatty acyl-CoA reductase 1-like	2	22.6545
LOC108565614	polypyrimidine tract-binding protein 1	2	21.7544
LOC108565614	polypyrimidine tract-binding protein 1	2	21.7544
LOC108565626	transmembrane protein 47	1	21.0743
LOC108565648	uncharacterized protein LOC108565648	1	21.0037
LOC108565686	lncRNA	4	21.431
LOC108565713	orexin receptor type 2-like	1	21.537
LOC108565743	large neutral amino acids transporter small subunit 1	1	21.039
LOC108565809	rab11 family-interacting protein 4A	1	22.0272
LOC108565958	snurportin-1	1	21.573
LOC108566221	protein kinase C brain isozyme	1	21.4295
LOC108566266	otoferlin-like	1	21.1273
LOC108566266	otoferlin-like	1	21.1273
LOC108566267	uncharacterized protein LOC108566267	5	21.5469
LOC108566309	uncharacterized protein LOC108566309	1	21.6992
LOC108566319	lncRNA	1	22.8177
LOC108566362	ras-related and estrogen-regulated growth inhibitor-like partial	1	21.2691
LOC108566386	probable 2-oxoglutarate dehydrogenase E1 component DHKTD1 homolog mitochondrial	1	22.1193
LOC108566389	probable cation-transporting ATPase 13A3	1	22.2305
LOC108566433	neurotrimin-like	1	21.8443
LOC108566667	ionotropic receptor 25a	1	21.1273
LOC108566668	leucine-rich repeat-containing protein 15-like	1	21.1273
LOC108566672	uncharacterized protein LOC108566672	1	21.7535
LOC108566672	uncharacterized protein LOC108566672	1	21.7535
LOC108566672	uncharacterized protein LOC108566672	1	21.7535
LOC108566674	lncRNA	1	21.0213
LOC108566675	26S proteasome non-ATPase regulatory subunit 6	1	21.7535
LOC108566820	protein N-terminal asparagine amidohydrolase	6	21.2665
LOC108566823	proto-oncogene tyrosine-protein kinase receptor Ret	1	21.1273
LOC108566878	syntaxin-binding protein 5	8	21.3973
LOC108566897	uncharacterized protein LOC108566897	3	22.1112
LOC108566910	slowpoke-binding protein	1	22.5686
LOC108566937	tyrosine-protein phosphatase Lar	2	21.9457
LOC108566976	organic cation transporter protein-like	3	21.1747
LOC108567009	uncharacterized protein LOC108567009	1	21.0213
LOC108567012	lncRNA	1	22.3237
LOC108567058	voltage-dependent calcium channel gamma-8 subunit	10	21.6327
LOC108567080	fatty-acid amide hydrolase 2-like	1	21.0037
LOC108567104	S-adenosylmethionine decarboxylase proenzyme	1	21.7354
LOC108567149	allatostatins MIP	1	21.627
LOC108567461	probable ATP-dependent DNA helicase HFM1	1	21.3047
LOC108567554	kynurenine formamidase-like	1	22.1378	22.1378
LOC108567571	uncharacterized protein LOC108567571	2	21.2431
LOC108567734	pollen-specific leucine-rich repeat extensin-like protein 2	5	21.4145
LOC108567754	transient receptor potential-gamma protein-like	1	21.4832	21.4832
LOC108567858	uncharacterized protein LOC108567858	14	21.3892
LOC108567900	microtubule-actin cross-linking factor 1	1	22.1563
LOC108567921	uncharacterized protein LOC108567921	3	21.7171
LOC108567924	papilin	2	21.722
LOC108567943	orexin receptor type 2-like	4	21.2694
LOC108567951	uncharacterized protein LOC108567951	3	21.5431
LOC108568296	adenylate cyclase type 6	3	21.9259
LOC108568512	semaphorin-1A	2	22.2404
LOC108568520	CD109 antigen	1	22.305
LOC108568813	DIS3-like exonuclease 2	1	21.1273
LOC108568854	uncharacterized protein LOC108568854	1	21.1273
LOC108569062	neuroligin-4 X-linked-like	6	21.4621
LOC108569171	ecdysone receptor-like	7	21.3567
LOC108569346	rap1 GTPase-activating protein 1	1	21.145
LOC108569347	E3 ubiquitin-protein ligase MARCH6	1	21.9538
LOC108569362	thyrotroph embryonic factor	1	21.1627
LOC108569418	ABC transporter G family member 23-like	1	21.2691
LOC108569426	putative uncharacterized protein DDB_G0274535	10	21.7248
LOC108569467	myosin-11	2	21.305
LOC108569482	visual system homeobox 2	1	21.663
LOC108569580	calmodulin-like	3	21.6099
LOC108569637	serine/threonine-protein kinase BRSK2	1	21.3938
LOC108569640	calcium-activated potassium channel slowpoke-like	1	21.8443
LOC108569713	AT-rich interactive domain-containing protein 5B-like	1	21.0566
LOC108569724	protein polybromo-1	1	21.3403
LOC108569938	uncharacterized protein LOC108569938	2	21.6789
LOC108569940	uncharacterized protein LOC108569940	1	22.1009
LOC108569943	somatostatin receptor type 2-like	1	21.1096
LOC108569959	disintegrin and metalloproteinase domain-containing protein 10-like	1	21.7535
Trnai-aau-3	Trnai-aau-3	1	21.1627
Trnai-aau-4	Trnai-aau-4	1	21.3225
Trnar-ccu-5	Trnar-ccu-5	1	21.0213
